# Supplementary material for: Dog Domestication Strongly Relied on Translation Regulation According to Differential Gene Expression Analysis
Source: Animals (Basel). 2024 Sep 12;14(18):2655. doi: 10.3390/ani14182655 (PMC11428534; doi:10.3390/ani14182655)
Supplement: Supplementary file 1 [file animals-14-02655-s001.zip]

Archive with 7 entries (7 files):
- consent_form_EN.pdf
- consent_form_HUN.pdf
- Supplementary data S1.xlsx
- Supplementary data S2.xlsx
- Supplementary data S3.xlsx
- supplementary_materials_20240909.pdf
- titles_20240827.txt
