# Supplementary material for: Dog Domestication Strongly Relied on Translation Regulation According to Differential Gene Expression Analysis
Source: Animals (Basel). 2024 Sep 12;14(18):2655. doi: 10.3390/ani14182655 (PMC11428534; doi:10.3390/ani14182655)
Supplement: Supplementary file 1 [file animals-14-02655-s001.zip › Supplementary data S1.xlsx]

## Sheet: Sheet S1
Most specific child GO terms are highlighted
Analysis Type:	PANTHER Overrepresentation Test (Released 20240807)
Annotation Version and Release Date:	PANTHER version 19.0 Released 2024-06-20
Analyzed List:	GO_genelist_DEG.tsv (Canis lupus familiaris)
Reference List:	GO_genelist_background.tsv (Canis lupus familiaris)
Test Type:	FISHER
Correction:	FDR
GO category	GO term	GO_genelist_background.tsv - REFLIST (10950)	GO_genelist_DEG.tsv (1431)	GO_genelist_DEG.tsv (expected)	GO_genelist_DEG.tsv (over/under)	GO_genelist_DEG.tsv (fold Enrichment)	GO_genelist_DEG.tsv (raw P-value)	GO_genelist_DEG.tsv (FDR)
GO cellular biological process	protein localization to kinetochore (GO:0034501)	5	4	0.65	+	6.12	0.0013	0.04
GO cellular biological process	double-strand break repair via break-induced replication (GO:0000727)	10	8	1.31	+	6.12	2.94e-06	0.000308
GO cellular biological process	spindle elongation (GO:0051231)	5	4	0.65	+	6.12	0.0013	0.0394
GO cellular biological process	DNA unwinding involved in DNA replication (GO:0006268)	7	5	0.91	+	5.47	0.000632	0.0281
GO cellular biological process	mitotic DNA replication (GO:1902969)	7	5	0.91	+	5.47	0.000632	0.0275
GO cellular biological process	negative regulation of nuclear division (GO:0051784)	12	8	1.57	+	5.1	2.54e-05	0.00183
GO cellular biological process	DNA replication initiation (GO:0006270)	15	10	1.96	+	5.1	2.27e-06	0.000249
GO cellular biological process	regulation of meiotic cell cycle (GO:0051445)	8	5	1.05	+	4.78	0.0015	0.0449
GO cellular biological process	negative regulation of chromosome separation (GO:1905819)	10	6	1.31	+	4.59	0.000647	0.0276
GO cellular biological process	negative regulation of mitotic sister chromatid segregation (GO:0033048)	10	6	1.31	+	4.59	0.000647	0.027
GO cellular biological process	negative regulation of sister chromatid segregation (GO:0033046)	10	6	1.31	+	4.59	0.000647	0.0265
GO cellular biological process	negative regulation of mitotic sister chromatid separation (GO:2000816)	10	6	1.31	+	4.59	0.000647	0.026
GO cellular biological process	negative regulation of chromosome segregation (GO:0051985)	10	6	1.31	+	4.59	0.000647	0.0255
GO cellular biological process	negative regulation of metaphase/anaphase transition of cell cycle (GO:1902100)	10	6	1.31	+	4.59	0.000647	0.025
GO cellular biological process	mitotic spindle assembly checkpoint signaling (GO:0007094)	10	6	1.31	+	4.59	0.000647	0.0246
GO cellular biological process	cell cycle DNA replication (GO:0044786)	10	6	1.31	+	4.59	0.000647	0.0241
GO cellular biological process	nuclear DNA replication (GO:0033260)	10	6	1.31	+	4.59	0.000647	0.0237
GO cellular biological process	negative regulation of mitotic metaphase/anaphase transition (GO:0045841)	10	6	1.31	+	4.59	0.000647	0.0233
GO cellular biological process	negative regulation of mitotic nuclear division (GO:0045839)	10	6	1.31	+	4.59	0.000647	0.0229
GO cellular biological process	negative regulation of chromosome organization (GO:2001251)	11	6	1.44	+	4.17	0.00127	0.0395
GO cellular biological process	mitotic sister chromatid segregation (GO:0000070)	36	19	4.7	+	4.04	1.36e-08	3.55e-06
GO cellular biological process	nuclear chromosome segregation (GO:0098813)	46	24	6.01	+	3.99	2.26e-10	7.88e-08
GO cellular biological process	defense response to virus (GO:0051607)	22	11	2.88	+	3.83	3.24e-05	0.00218
GO cellular biological process	sister chromatid segregation (GO:0000819)	38	19	4.97	+	3.83	4.3e-08	1e-05
GO cellular biological process	mitotic nuclear division (GO:0140014)	39	19	5.1	+	3.73	7.37e-08	1.54e-05
GO cellular biological process	mitotic cell cycle phase transition (GO:0044772)	32	15	4.18	+	3.59	3.29e-06	0.000327
GO cellular biological process	cell cycle phase transition (GO:0044770)	32	15	4.18	+	3.59	3.29e-06	0.000312
GO cellular biological process	response to virus (GO:0009615)	24	11	3.14	+	3.51	8.92e-05	0.00548
GO cellular biological process	mitotic cell cycle process (GO:1903047)	131	57	17.12	+	3.33	5.47e-18	1.14e-14
GO cellular biological process	microtubule polymerization or depolymerization (GO:0031109)	23	10	3.01	+	3.33	0.000319	0.0167
GO cellular biological process	regulation of cyclin-dependent protein serine/threonine kinase activity (GO:0000079)	23	10	3.01	+	3.33	0.000319	0.0163
GO cellular biological process	chromosome segregation (GO:0007059)	77	33	10.06	+	3.28	9.13e-11	3.81e-08
GO cellular biological process	regulation of mitotic metaphase/anaphase transition (GO:0030071)	19	8	2.48	+	3.22	0.00166	0.0468
GO cellular biological process	regulation of metaphase/anaphase transition of cell cycle (GO:1902099)	19	8	2.48	+	3.22	0.00166	0.0462
GO cellular biological process	regulation of nuclear division (GO:0051783)	24	10	3.14	+	3.19	0.000484	0.0225
GO cellular biological process	DNA-templated DNA replication (GO:0006261)	58	24	7.58	+	3.17	7.61e-08	1.45e-05
GO cellular biological process	regulation of cell cycle G2/M phase transition (GO:1902749)	25	10	3.27	+	3.06	0.000713	0.0237
GO cellular biological process	mitotic spindle organization (GO:0007052)	30	12	3.92	+	3.06	0.000211	0.0116
GO cellular biological process	nuclear division (GO:0000280)	63	25	8.23	+	3.04	1.1e-07	1.53e-05
GO cellular biological process	negative regulation of cell cycle process (GO:0010948)	48	19	6.27	+	3.03	3.84e-06	0.000349
GO cellular biological process	regulation of chromosome segregation (GO:0051983)	23	9	3.01	+	2.99	0.00158	0.0466
GO cellular biological process	negative regulation of cell cycle phase transition (GO:1901988)	46	18	6.01	+	2.99	8.34e-06	0.000697
GO cellular biological process	regulation of mitotic nuclear division (GO:0007088)	23	9	3.01	+	2.99	0.00158	0.046
GO cellular biological process	DNA replication (GO:0006260)	67	26	8.76	+	2.97	1.05e-07	1.56e-05
GO cellular biological process	cell cycle checkpoint signaling (GO:0000075)	39	15	5.1	+	2.94	5.96e-05	0.00378
GO cellular biological process	mitotic cell cycle (GO:0000278)	171	65	22.35	+	2.91	1.06e-16	5.52e-14
GO cellular biological process	negative regulation of mitotic cell cycle phase transition (GO:1901991)	29	11	3.79	+	2.9	0.000663	0.0231
GO cellular biological process	cytoplasmic translation (GO:0002181)	45	17	5.88	+	2.89	2.55e-05	0.00178
GO cellular biological process	microtubule cytoskeleton organization involved in mitosis (GO:1902850)	38	14	4.97	+	2.82	0.00018	0.0104
GO cellular biological process	regulation of cell cycle phase transition (GO:1901987)	79	29	10.32	+	2.81	8.22e-08	1.43e-05
GO cellular biological process	organelle fission (GO:0048285)	74	27	9.67	+	2.79	2.64e-07	3.25e-05
GO cellular biological process	negative regulation of cell cycle (GO:0045786)	56	20	7.32	+	2.73	1.35e-05	0.00104
GO cellular biological process	protein-DNA complex assembly (GO:0065004)	31	11	4.05	+	2.72	0.00126	0.0401
GO cellular biological process	chromosome organization (GO:0051276)	103	36	13.46	+	2.67	1.05e-08	3.13e-06
GO cellular biological process	cell cycle process (GO:0022402)	230	80	30.06	+	2.66	1.41e-17	1.47e-14
GO cellular biological process	negative regulation of mitotic cell cycle (GO:0045930)	35	12	4.57	+	2.62	0.00109	0.0356
GO cellular biological process	spindle organization (GO:0007051)	47	16	6.14	+	2.6	0.000186	0.0105
GO cellular biological process	regulation of mitotic cell cycle phase transition (GO:1901990)	59	20	7.71	+	2.59	3.25e-05	0.00212
GO cellular biological process	cell cycle (GO:0007049)	260	85	33.98	+	2.5	1.02e-16	7.11e-14
GO cellular biological process	regulation of cell cycle process (GO:0010564)	105	34	13.72	+	2.48	2.24e-07	2.93e-05
GO cellular biological process	regulation of cell cycle (GO:0051726)	149	44	19.47	+	2.26	1.02e-07	1.65e-05
GO cellular biological process	regulation of mitotic cell cycle (GO:0007346)	82	23	10.72	+	2.15	0.000369	0.0179
GO cellular biological process	non-membrane-bounded organelle assembly (GO:0140694)	97	25	12.68	+	1.97	0.000682	0.0234
GO cellular biological process	DNA metabolic process (GO:0006259)	241	59	31.5	+	1.87	1.47e-06	0.000171
GO cellular biological process	DNA damage response (GO:0006974)	217	52	28.36	+	1.83	9.41e-06	0.000756
GO cellular biological process	DNA repair (GO:0006281)	172	41	22.48	+	1.82	9.1e-05	0.00543
GO cellular biological process	translation (GO:0006412)	169	39	22.09	+	1.77	0.00031	0.0166
GO cellular biological process	peptide biosynthetic process (GO:0043043)	170	39	22.22	+	1.76	0.000335	0.0167
GO cellular biological process	peptide metabolic process (GO:0006518)	213	46	27.84	+	1.65	0.000447	0.0212
GO cellular biological process	cellular response to stress (GO:0033554)	363	78	47.44	+	1.64	7.6e-06	0.000662
GO cellular biological process	response to stress (GO:0006950)	522	102	68.22	+	1.5	1.9e-05	0.00142
GO cellular biological process	protein metabolic process (GO:0019538)	1287	208	168.19	+	1.24	0.000687	0.0232
GO cellular biological process	macromolecule metabolic process (GO:0043170)	2072	319	270.78	+	1.18	0.000582	0.0265
GO cellular biological process	nitrogen compound metabolic process (GO:0006807)	2336	353	305.28	+	1.16	0.00114	0.0365
GO cellular biological process	lipid metabolic process (GO:0006629)	331	25	43.26	-	0.58	0.0016	0.0459
GO cellular molecular function	single-stranded DNA helicase activity (GO:0017116)	9	6	1.18	+	5.1	0.000291	0.0434
GO cellular molecular function	structural constituent of ribosome (GO:0003735)	130	40	16.99	+	2.35	1.07e-07	6.36e-05
GO cellular molecular function	catalytic activity, acting on DNA (GO:0140097)	109	30	14.24	+	2.11	4.61e-05	0.00917
GO cellular molecular function	structural molecule activity (GO:0005198)	186	48	24.31	+	1.97	2.55e-06	0.00076
GO cellular molecular function	DNA-binding transcription factor activity (GO:0003700)	595	50	77.76	-	0.64	0.000347	0.0296
GO cellular molecular function	DNA-binding transcription factor activity, RNA polymerase II-specific (GO:0000981)	550	46	71.88	-	0.64	0.000555	0.0414
GO cellular molecular function	RNA polymerase II transcription regulatory region sequence-specific DNA binding (GO:0000977)	548	45	71.62	-	0.63	0.000333	0.0331
GO cellular molecular function	cis-regulatory region sequence-specific DNA binding (GO:0000987)	492	40	64.3	-	0.62	0.000593	0.0393
GO cellular molecular function	RNA polymerase II cis-regulatory region sequence-specific DNA binding (GO:0000978)	482	38	62.99	-	0.6	0.000312	0.0372
GO cellular cellular component	MCM complex (GO:0042555)	7	5	0.91	+	5.47	0.000632	0.00869
GO cellular cellular component	spindle midzone (GO:0051233)	11	7	1.44	+	4.87	0.000131	0.00242
GO cellular cellular component	outer kinetochore (GO:0000940)	8	5	1.05	+	4.78	0.0015	0.0177
GO cellular cellular component	cytosolic large ribosomal subunit (GO:0022625)	68	34	8.89	+	3.83	1.98e-13	2.39e-11
GO cellular cellular component	cytosolic ribosome (GO:0022626)	106	50	13.85	+	3.61	9.54e-18	4.59e-15
GO cellular cellular component	chromosome, centromeric region (GO:0000775)	50	22	6.53	+	3.37	7.05e-08	3.77e-06
GO cellular cellular component	cyclin-dependent protein kinase holoenzyme complex (GO:0000307)	28	12	3.66	+	3.28	9.54e-05	0.00184
GO cellular cellular component	cytosolic small ribosomal subunit (GO:0022627)	38	16	4.97	+	3.22	8.71e-06	0.000299
GO cellular cellular component	chromosomal region (GO:0098687)	56	23	7.32	+	3.14	1.67e-07	8.05e-06
GO cellular cellular component	kinetochore (GO:0000776)	37	15	4.84	+	3.1	2.87e-05	0.000726
GO cellular cellular component	condensed chromosome, centromeric region (GO:0000779)	40	16	5.23	+	3.06	1.9e-05	0.000573
GO cellular cellular component	large ribosomal subunit (GO:0015934)	90	35	11.76	+	2.98	6.24e-10	4.29e-08
GO cellular cellular component	replication fork (GO:0005657)	21	8	2.74	+	2.92	0.00351	0.0359
GO cellular cellular component	proton-transporting two-sector ATPase complex (GO:0016469)	22	8	2.88	+	2.78	0.00489	0.0461
GO cellular cellular component	ribosomal subunit (GO:0044391)	141	51	18.43	+	2.77	2.06e-12	1.98e-10
GO cellular cellular component	mitotic spindle (GO:0072686)	25	9	3.27	+	2.75	0.0031	0.0325
GO cellular cellular component	ribosome (GO:0005840)	148	51	19.34	+	2.64	1.69e-11	1.35e-09
GO cellular cellular component	respirasome (GO:0070469)	41	14	5.36	+	2.61	0.000448	0.00719
GO cellular cellular component	condensed chromosome (GO:0000793)	56	19	7.32	+	2.6	5.01e-05	0.00115
GO cellular cellular component	spindle (GO:0005819)	62	21	8.1	+	2.59	2.1e-05	0.000595
GO cellular cellular component	mitochondrial respirasome (GO:0005746)	39	13	5.1	+	2.55	0.000923	0.0111
GO cellular cellular component	respiratory chain complex (GO:0098803)	37	12	4.84	+	2.48	0.00188	0.0216
GO cellular cellular component	small ribosomal subunit (GO:0015935)	51	16	6.66	+	2.4	0.000533	0.00801
GO cellular cellular component	centrosome (GO:0005813)	85	26	11.11	+	2.34	2.49e-05	0.000665
GO cellular cellular component	serine/threonine protein kinase complex (GO:1902554)	56	17	7.32	+	2.32	0.000554	0.00808
GO cellular cellular component	protein kinase complex (GO:1902911)	62	18	8.1	+	2.22	0.000864	0.0109
GO cellular cellular component	microtubule (GO:0005874)	94	25	12.28	+	2.04	0.00053	0.00822
GO cellular cellular component	inner mitochondrial membrane protein complex (GO:0098800)	70	18	9.15	+	1.97	0.00378	0.0371
GO cellular cellular component	chromosome (GO:0005694)	341	79	44.56	+	1.77	1.99e-07	8.72e-06
GO cellular cellular component	microtubule organizing center (GO:0005815)	160	36	20.91	+	1.72	0.000852	0.0111
GO cellular cellular component	polymeric cytoskeletal fiber (GO:0099513)	130	29	16.99	+	1.71	0.00357	0.0358
GO cellular cellular component	microtubule cytoskeleton (GO:0015630)	306	68	39.99	+	1.7	9.18e-06	0.000294
GO cellular cellular component	cytosol (GO:0005829)	670	142	87.56	+	1.62	1.68e-09	1.01e-07
GO cellular cellular component	mitochondrial membrane (GO:0031966)	151	32	19.73	+	1.62	0.00487	0.0469
GO cellular cellular component	ribonucleoprotein complex (GO:1990904)	387	82	50.58	+	1.62	7.03e-06	0.00026
GO cellular cellular component	intracellular non-membrane-bounded organelle (GO:0043232)	1192	251	155.78	+	1.61	4.31e-16	1.04e-13
GO cellular cellular component	non-membrane-bounded organelle (GO:0043228)	1192	251	155.78	+	1.61	4.31e-16	6.91e-14
GO cellular cellular component	supramolecular complex (GO:0099080)	267	54	34.89	+	1.55	0.000878	0.0108
GO cellular cellular component	cytoskeleton (GO:0005856)	486	95	63.51	+	1.5	4.41e-05	0.00106
GO cellular cellular component	protein-containing complex (GO:0032991)	2133	346	278.75	+	1.24	2.64e-06	0.000106
GO cellular cellular component	nucleus (GO:0005634)	2496	372	326.19	+	1.14	0.00234	0.0262
GO cellular cellular component	intracellular organelle (GO:0043229)	4693	678	613.3	+	1.11	0.000219	0.0039
GO cellular cellular component	organelle (GO:0043226)	4776	683	624.15	+	1.09	0.000821	0.011
GO cellular cellular component	intracellular anatomical structure (GO:0005622)	5956	848	778.36	+	1.09	7.54e-05	0.00151
GO cellular cellular component	cellular_component (GO:0005575)	7403	1017	967.46	+	1.05	0.0027	0.0295
GO cellular cellular component	cellular anatomical entity (GO:0110165)	7259	995	948.64	+	1.05	0.00529	0.0489
GO cellular cellular component	Unclassified (UNCLASSIFIED)	3547	414	463.54	-	0.89	0.0027	0.0288
GO cellular cellular component	endomembrane system (GO:0012505)	1021	98	133.43	-	0.73	0.000436	0.00749
GO cellular cellular component	vesicle (GO:0031982)	450	35	58.81	-	0.6	0.000439	0.00728
GO cellular cellular component	cytoplasmic vesicle (GO:0031410)	407	28	53.19	-	0.53	6.5e-05	0.00142
GO cellular cellular component	intracellular vesicle (GO:0097708)	409	28	53.45	-	0.52	6.64e-05	0.00139
GO cellular cellular component	endosome (GO:0005768)	235	14	30.71	-	0.46	0.000556	0.00787

## Sheet: Sheet S2
Most specific child GO terms
GO category	GO term	GO ID	GO_genelist_background.tsv - REFLIST (10950)	GO_genelist_DEG.tsv (1431)	GO_genelist_DEG.tsv (expected)	GO_genelist_DEG.tsv (over/under)	GO_genelist_DEG.tsv (fold Enrichment)	GO_genelist_DEG.tsv (raw P-value)	GO_genelist_DEG.tsv (FDR)
GO cellular biological process	double-strand break repair via break-induced replication	GO:0000727	10	8	1.31	+	6.12	2.94e-06	0.000308
GO cellular biological process	spindle elongation	GO:0051231	5	4	0.65	+	6.12	0.0013	0.0394
GO cellular biological process	DNA unwinding involved in DNA replication	GO:0006268	7	5	0.91	+	5.47	0.000632	0.0281
GO cellular biological process	mitotic DNA replication	GO:1902969	7	5	0.91	+	5.47	0.000632	0.0275
GO cellular biological process	DNA replication initiation	GO:0006270	15	10	1.96	+	5.1	2.27e-06	0.000249
GO cellular biological process	regulation of meiotic cell cycle	GO:0051445	8	5	1.05	+	4.78	0.0015	0.0449
GO cellular biological process	mitotic spindle assembly checkpoint signaling	GO:0007094	10	6	1.31	+	4.59	0.000647	0.0246
GO cellular biological process	mitotic sister chromatid segregation	GO:0000070	36	19	4.7	+	4.04	1.36e-08	3.55e-06
GO cellular biological process	defense response to virus	GO:0051607	22	11	2.88	+	3.83	3.24e-05	0.00218
GO cellular biological process	mitotic cell cycle phase transition	GO:0044772	32	15	4.18	+	3.59	3.29e-06	0.000327
GO cellular biological process	microtubule polymerization or depolymerization	GO:0031109	23	10	3.01	+	3.33	0.000319	0.0167
GO cellular biological process	regulation of cyclin-dependent protein serine/threonine kinase activity	GO:0000079	23	10	3.01	+	3.33	0.000319	0.0163
GO cellular biological process	regulation of cell cycle G2/M phase transition	GO:1902749	25	10	3.27	+	3.06	0.000713	0.0237
GO cellular biological process	mitotic spindle organization	GO:0007052	30	12	3.92	+	3.06	0.000211	0.0116
GO cellular biological process	cytoplasmic translation	GO:0002181	45	17	5.88	+	2.89	2.55e-05	0.00178
GO cellular biological process	protein-DNA complex assembly	GO:0065004	31	11	4.05	+	2.72	0.00126	0.0401
GO cellular biological process	non-membrane-bounded organelle assembly	GO:0140694	97	25	12.68	+	1.97	0.000682	0.0234
GO cellular biological process	lipid metabolic process	GO:0006629	331	25	43.26	-	0.58	0.0016	0.0459
GO cellular molecular function	single-stranded DNA helicase activity	GO:0017116	9	6	1.18	+	5.1	0.000291	0.0434
GO cellular molecular function	structural constituent of ribosome	GO:0003735	130	40	16.99	+	2.35	1.07e-07	6.36e-05
GO cellular molecular function	DNA-binding transcription factor activity, RNA polymerase II-specific	GO:0000981	550	46	71.88	-	0.64	0.000555	0.0414
GO cellular molecular function	RNA polymerase II cis-regulatory region sequence-specific DNA binding	GO:0000978	482	38	62.99	-	0.6	0.000312	0.0372
GO cellular cellular component	MCM complex	GO:0042555	7	5	0.91	+	5.47	0.000632	0.00869
GO cellular cellular component	spindle midzone	GO:0051233	11	7	1.44	+	4.87	0.000131	0.00242
GO cellular cellular component	outer kinetochore	GO:0000940	8	5	1.05	+	4.78	0.0015	0.0177
GO cellular cellular component	cytosolic large ribosomal subunit	GO:0022625	68	34	8.89	+	3.83	1.98e-13	2.39e-11
GO cellular cellular component	cyclin-dependent protein kinase holoenzyme complex	GO:0000307	28	12	3.66	+	3.28	9.54e-05	0.00184
GO cellular cellular component	cytosolic small ribosomal subunit	GO:0022627	38	16	4.97	+	3.22	8.71e-06	0.000299
GO cellular cellular component	replication fork	GO:0005657	21	8	2.74	+	2.92	0.00351	0.0359
GO cellular cellular component	proton-transporting two-sector ATPase complex	GO:0016469	22	8	2.88	+	2.78	0.00489	0.0461
GO cellular cellular component	mitotic spindle	GO:0072686	25	9	3.27	+	2.75	0.0031	0.0325
GO cellular cellular component	mitochondrial respirasome	GO:0005746	39	13	5.1	+	2.55	0.000923	0.0111
GO cellular cellular component	respiratory chain complex	GO:0098803	37	12	4.84	+	2.48	0.00188	0.0216
GO cellular cellular component	centrosome	GO:0005813	85	26	11.11	+	2.34	2.49e-05	0.000665
GO cellular cellular component	microtubule	GO:0005874	94	25	12.28	+	2.04	0.00053	0.00822
GO cellular cellular component	inner mitochondrial membrane protein complex	GO:0098800	70	18	9.15	+	1.97	0.00378	0.0371
GO cellular cellular component	nucleus	GO:0005634	2496	372	326.19	+	1.14	0.00234	0.0262
GO cellular cellular component	endosome	GO:0005768	235	14	30.71	-	0.46	0.000556	0.00787
Article figure
GO category	GO term	GO ID	GO_genelist_background.tsv - REFLIST (10950)	GO_genelist_DEG.tsv (1431)	GO_genelist_DEG.tsv (expected)	GO_genelist_DEG.tsv (over/under)	GO_genelist_DEG.tsv (fold Enrichment)	GO_genelist_DEG.tsv (raw P-value)	GO_genelist_DEG.tsv (FDR)	GO term short
GO cellular biological process	double-strand break repair via break-induced replication	GO:0000727	10	8	1.31	+	6.12	2.94e-06	0.000308	DNA break repair (1)
GO cellular biological process	spindle elongation	GO:0051231	5	4	0.65	+	6.12	0.0013	0.0394	spindle elongation (2)
GO cellular biological process	DNA unwinding involved in DNA replication	GO:0006268	7	5	0.91	+	5.47	0.000632	0.0281	DNA unwinding (3)
GO cellular biological process	mitotic DNA replication	GO:1902969	7	5	0.91	+	5.47	0.000632	0.0275	DNA replication (4)
GO cellular biological process	lipid metabolic process	GO:0006629	331	25	43.26	-	0.58	0.0016	0.0459	lipid metabolic process (5)
GO cellular molecular function	single-stranded DNA helicase activity	GO:0017116	9	6	1.18	+	5.1	0.000291	0.0434	ssDNA helicase activity (6)
GO cellular molecular function	structural constituent of ribosome	GO:0003735	130	40	16.99	+	2.35	1.07e-07	6.36e-05	constituent of ribosome (7)
GO cellular molecular function	DNA-binding TF activity**	GO:0000981	550	46	71.88	-	0.64	0.000555	0.0414	DNA-binding TF activity (8)
GO cellular molecular function	RNA pol-II cis-reg. DNA binding***	GO:0000978	482	38	62.99	-	0.6	0.000312	0.0372	RNA pol-II DNA binding (9)
GO cellular cellular component	MCM complex	GO:0042555	7	5	0.91	+	5.47	0.000632	0.00869	MCM complex
GO cellular cellular component	spindle midzone	GO:0051233	11	7	1.44	+	4.87	0.000131	0.00242	spindle midzone
GO cellular cellular component	outer kinetochore	GO:0000940	8	5	1.05	+	4.78	0.0015	0.0177	outer kinetochore
GO cellular cellular component	cytosolic large ribosomal subunit	GO:0022625	68	34	8.89	+	3.83	1.98e-13	2.39e-11	ribosomal subunit (10)
GO cellular cellular component	endosome	GO:0005768	235	14	30.71	-	0.46	0.000556	0.00787	endosome
Figure code	Complete GO term
1	double-strand break repair via break-induced replication
2	spindle elongation
3	DNA unwinding involved in DNA replication
4	mitotic DNA replication
5	lipid metabolic process
6	single-stranded DNA helicase activity
7	structural constituent of ribosome
8	DNA-binding transcription factor activity, RNA polymerase II-specific
9	RNA polymerase II cis-regulatory region sequence-specific DNA binding
10	cytosolic large ribosomal subunit
