# Supplementary material for: Dog Domestication Strongly Relied on Translation Regulation According to Differential Gene Expression Analysis
Source: Animals (Basel). 2024 Sep 12;14(18):2655. doi: 10.3390/ani14182655 (PMC11428534; doi:10.3390/ani14182655)
Supplement: Supplementary file 1 [file animals-14-02655-s001.zip › Supplementary data S2.xlsx]

## Sheet: wolf_top500
Most specific child GO terms are highlighted
Analysis Type:	PANTHER Overrepresentation Test (Released 20240807)
Annotation Version and Release Date:	PANTHER version 19.0 Released 2024-06-20
Analyzed List:	GO_genelist_wolf_top500.tsv (Canis lupus familiaris)
Reference List:	GO_genelist_background.tsv (Canis lupus familiaris)
Test Type:	FISHER
Correction:	FDR
GO category	GO term	GO_genelist_background.tsv - REFLIST (10950)	GO_genelist_wolf_top500.tsv (470)	GO_genelist_wolf_top500.tsv (expected)	GO_genelist_wolf_top500.tsv (over/under)	GO_genelist_wolf_top500.tsv (fold Enrichment)	GO_genelist_wolf_top500.tsv (raw P-value)	GO_genelist_wolf_top500.tsv (FDR)
PANTHER GO-Slim biological process	macrophage activation (GO:0042116)	2	2	0.09	+	23.3	0.00184	0.0499
PANTHER GO-Slim biological process	macrophage activation involved in immune response (GO:0002281)	2	2	0.09	+	23.3	0.00184	0.0493
PANTHER GO-Slim biological process	leukocyte activation involved in immune response (GO:0002366)	5	3	0.21	+	13.98	0.000737	0.0237
PANTHER GO-Slim biological process	cell activation involved in immune response (GO:0002263)	5	3	0.21	+	13.98	0.000737	0.0233
PANTHER GO-Slim biological process	positive regulation of adaptive immune response (GO:0002821)	10	4	0.43	+	9.32	0.000572	0.0196
PANTHER GO-Slim biological process	antigen processing and presentation (GO:0019882)	16	6	0.69	+	8.74	3.36e-05	0.00281
PANTHER GO-Slim biological process	regulation of leukocyte mediated immunity (GO:0002703)	16	6	0.69	+	8.74	3.36e-05	0.0027
PANTHER GO-Slim biological process	regulation of immune effector process (GO:0002697)	19	7	0.82	+	8.58	8.25e-06	0.00123
PANTHER GO-Slim biological process	regulation of leukocyte mediated cytotoxicity (GO:0001910)	14	5	0.6	+	8.32	0.000207	0.00961
PANTHER GO-Slim biological process	Arp2/3 complex-mediated actin nucleation (GO:0034314)	14	5	0.6	+	8.32	0.000207	0.0094
PANTHER GO-Slim biological process	regulation of cell killing (GO:0031341)	14	5	0.6	+	8.32	0.000207	0.0092
PANTHER GO-Slim biological process	cytoplasmic translation (GO:0002181)	45	15	1.93	+	7.77	2.61e-10	2.72e-07
PANTHER GO-Slim biological process	regulation of lymphocyte mediated immunity (GO:0002706)	15	5	0.64	+	7.77	0.000299	0.0118
PANTHER GO-Slim biological process	integrin-mediated signaling pathway (GO:0007229)	30	10	1.29	+	7.77	2.67e-07	4.65e-05
PANTHER GO-Slim biological process	cell adhesion mediated by integrin (GO:0033627)	21	6	0.9	+	6.66	0.000189	0.009
PANTHER GO-Slim biological process	cell-matrix adhesion (GO:0007160)	26	7	1.12	+	6.27	8.29e-05	0.0051
PANTHER GO-Slim biological process	regulation of actin filament polymerization (GO:0030833)	34	9	1.46	+	6.17	9.2e-06	0.00128
PANTHER GO-Slim biological process	regulation of actin filament length (GO:0030832)	34	9	1.46	+	6.17	9.2e-06	0.0012
PANTHER GO-Slim biological process	regulation of actin polymerization or depolymerization (GO:0008064)	34	9	1.46	+	6.17	9.2e-06	0.00113
PANTHER GO-Slim biological process	ribosomal large subunit assembly (GO:0000027)	19	5	0.82	+	6.13	0.00101	0.0309
PANTHER GO-Slim biological process	ribosomal small subunit biogenesis (GO:0042274)	55	14	2.36	+	5.93	5.13e-08	1.19e-05
PANTHER GO-Slim biological process	regulation of protein polymerization (GO:0032271)	38	9	1.63	+	5.52	2.45e-05	0.00244
PANTHER GO-Slim biological process	regulation of cell-cell adhesion (GO:0022407)	26	6	1.12	+	5.38	0.000669	0.0219
PANTHER GO-Slim biological process	nicotinamide nucleotide metabolic process (GO:0046496)	41	9	1.76	+	5.11	4.7e-05	0.00351
PANTHER GO-Slim biological process	pyridine nucleotide metabolic process (GO:0019362)	41	9	1.76	+	5.11	4.7e-05	0.00339
PANTHER GO-Slim biological process	pyridine-containing compound metabolic process (GO:0072524)	42	9	1.8	+	4.99	5.76e-05	0.00401
PANTHER GO-Slim biological process	cell-substrate adhesion (GO:0031589)	33	7	1.42	+	4.94	0.000415	0.0155
PANTHER GO-Slim biological process	regulation of cellular component size (GO:0032535)	44	9	1.89	+	4.77	8.48e-05	0.00507
PANTHER GO-Slim biological process	regulation of protein-containing complex assembly (GO:0043254)	45	9	1.93	+	4.66	0.000102	0.00577
PANTHER GO-Slim biological process	regulation of actin filament organization (GO:0110053)	50	10	2.15	+	4.66	4.22e-05	0.00326
PANTHER GO-Slim biological process	regulation of anatomical structure size (GO:0090066)	46	9	1.97	+	4.56	0.000122	0.00655
PANTHER GO-Slim biological process	cell activation (GO:0001775)	31	6	1.33	+	4.51	0.00178	0.0491
PANTHER GO-Slim biological process	ribosomal large subunit biogenesis (GO:0042273)	52	10	2.23	+	4.48	6.01e-05	0.00405
PANTHER GO-Slim biological process	regulation of actin cytoskeleton organization (GO:0032956)	67	12	2.88	+	4.17	2.37e-05	0.00247
PANTHER GO-Slim biological process	actin filament organization (GO:0007015)	107	19	4.59	+	4.14	1.19e-07	2.49e-05
PANTHER GO-Slim biological process	regulation of actin filament-based process (GO:0032970)	68	12	2.92	+	4.11	2.77e-05	0.00251
PANTHER GO-Slim biological process	actin filament-based process (GO:0030029)	174	30	7.47	+	4.02	5.4e-11	1.13e-07
PANTHER GO-Slim biological process	regulation of supramolecular fiber organization (GO:1902903)	60	10	2.58	+	3.88	0.000211	0.00918
PANTHER GO-Slim biological process	translation (GO:0006412)	169	28	7.25	+	3.86	6.24e-10	4.35e-07
PANTHER GO-Slim biological process	peptide biosynthetic process (GO:0043043)	170	28	7.3	+	3.84	7.18e-10	3.75e-07
PANTHER GO-Slim biological process	response to hormone (GO:0009725)	56	9	2.4	+	3.74	0.000574	0.0194
PANTHER GO-Slim biological process	actin cytoskeleton organization (GO:0030036)	169	27	7.25	+	3.72	2.91e-09	1.01e-06
PANTHER GO-Slim biological process	ribosome biogenesis (GO:0042254)	151	24	6.48	+	3.7	2.47e-08	6.47e-06
PANTHER GO-Slim biological process	amide biosynthetic process (GO:0043604)	197	29	8.46	+	3.43	5.23e-09	1.56e-06
PANTHER GO-Slim biological process	peptide metabolic process (GO:0006518)	213	31	9.14	+	3.39	2.03e-09	8.49e-07
PANTHER GO-Slim biological process	protein-RNA complex assembly (GO:0022618)	86	12	3.69	+	3.25	0.000288	0.0116
PANTHER GO-Slim biological process	positive regulation of immune response (GO:0050778)	79	11	3.39	+	3.24	0.000522	0.0188
PANTHER GO-Slim biological process	cell-cell adhesion (GO:0098609)	66	9	2.83	+	3.18	0.00192	0.0496
PANTHER GO-Slim biological process	non-membrane-bounded organelle assembly (GO:0140694)	97	13	4.16	+	3.12	0.000245	0.01
PANTHER GO-Slim biological process	protein-RNA complex organization (GO:0071826)	90	12	3.86	+	3.11	0.000442	0.0162
PANTHER GO-Slim biological process	regulation of cytoskeleton organization (GO:0051493)	92	12	3.95	+	3.04	0.000542	0.0189
PANTHER GO-Slim biological process	defense response (GO:0006952)	118	15	5.06	+	2.96	0.000153	0.00779
PANTHER GO-Slim biological process	positive regulation of immune system process (GO:0002684)	112	14	4.81	+	2.91	0.000301	0.0116
PANTHER GO-Slim biological process	regulation of immune response (GO:0050776)	105	13	4.51	+	2.88	0.000538	0.0191
PANTHER GO-Slim biological process	supramolecular fiber organization (GO:0097435)	162	20	6.95	+	2.88	1.97e-05	0.00216
PANTHER GO-Slim biological process	ribonucleoprotein complex biogenesis (GO:0022613)	199	24	8.54	+	2.81	4.45e-06	0.000715
PANTHER GO-Slim biological process	cell adhesion (GO:0007155)	100	12	4.29	+	2.8	0.00115	0.0349
PANTHER GO-Slim biological process	regulation of cellular component biogenesis (GO:0044087)	92	11	3.95	+	2.79	0.00188	0.0498
PANTHER GO-Slim biological process	amide metabolic process (GO:0043603)	274	32	11.76	+	2.72	2.37e-07	4.5e-05
PANTHER GO-Slim biological process	regulation of immune system process (GO:0002682)	171	19	7.34	+	2.59	0.000134	0.007
PANTHER GO-Slim biological process	G protein-coupled receptor signaling pathway (GO:0007186)	130	14	5.58	+	2.51	0.00136	0.0388
PANTHER GO-Slim biological process	immune system process (GO:0002376)	243	25	10.43	+	2.4	6.59e-05	0.0043
PANTHER GO-Slim biological process	regulation of biological quality (GO:0065008)	276	24	11.85	+	2.03	0.00124	0.0366
PANTHER GO-Slim biological process	cellular nitrogen compound biosynthetic process (GO:0044271)	405	34	17.38	+	1.96	0.000226	0.00964
PANTHER GO-Slim biological process	cell surface receptor signaling pathway (GO:0007166)	350	29	15.02	+	1.93	0.000668	0.0221
PANTHER GO-Slim biological process	cytoskeleton organization (GO:0007010)	359	29	15.41	+	1.88	0.00124	0.0369
PANTHER GO-Slim biological process	organonitrogen compound biosynthetic process (GO:1901566)	475	38	20.39	+	1.86	0.000185	0.0092
PANTHER GO-Slim biological process	signal transduction (GO:0007165)	882	64	37.86	+	1.69	2.71e-05	0.00258
PANTHER GO-Slim biological process	cell communication (GO:0007154)	954	66	40.95	+	1.61	0.000106	0.00582
PANTHER GO-Slim biological process	signaling (GO:0023052)	936	64	40.18	+	1.59	0.000185	0.00899
PANTHER GO-Slim biological process	response to stimulus (GO:0050896)	1405	93	60.31	+	1.54	1.5e-05	0.00174
PANTHER GO-Slim biological process	cellular process (GO:0009987)	4998	249	214.53	+	1.16	0.00127	0.0368
PANTHER GO-Slim biological process	regulation of macromolecule biosynthetic process (GO:0010556)	1410	39	60.52	-	0.64	0.00189	0.0494
PANTHER GO-Slim biological process	regulation of cellular biosynthetic process (GO:0031326)	1418	39	60.86	-	0.64	0.00153	0.0433
PANTHER GO-Slim biological process	regulation of biosynthetic process (GO:0009889)	1422	39	61.04	-	0.64	0.00154	0.0429
PANTHER GO-Slim biological process	regulation of gene expression (GO:0010468)	1394	37	59.83	-	0.62	0.000848	0.0264
PANTHER GO-Slim biological process	regulation of DNA-templated transcription (GO:0006355)	1064	24	45.67	-	0.53	0.000313	0.0119
PANTHER GO-Slim biological process	regulation of RNA biosynthetic process (GO:2001141)	1065	24	45.71	-	0.53	0.00024	0.01
PANTHER GO-Slim biological process	regulation of RNA metabolic process (GO:0051252)	1179	26	50.61	-	0.51	6.98e-05	0.00442
PANTHER GO-Slim biological process	regulation of nucleobase-containing compound metabolic process (GO:0019219)	1211	26	51.98	-	0.5	3.18e-05	0.00277
PANTHER GO-Slim biological process	microtubule-based process (GO:0007017)	229	0	9.83	-	< 0,01	8.63e-05	0.00501
PANTHER GO-Slim molecular function	protease binding (GO:0002020)	5	3	0.21	+	13.98	0.000737	0.0293
PANTHER GO-Slim molecular function	structural constituent of ribosome (GO:0003735)	130	52	5.58	+	9.32	1.68e-37	1.01e-34
PANTHER GO-Slim molecular function	rRNA binding (GO:0019843)	28	9	1.2	+	7.49	1.53e-06	9.11e-05
PANTHER GO-Slim molecular function	structural molecule activity (GO:0005198)	186	56	7.98	+	7.01	1.18e-32	3.52e-30
PANTHER GO-Slim molecular function	actin filament binding (GO:0051015)	112	26	4.81	+	5.41	9.32e-13	1.39e-10
PANTHER GO-Slim molecular function	actin binding (GO:0003779)	139	32	5.97	+	5.36	2.64e-15	5.26e-13
PANTHER GO-Slim molecular function	integrin binding (GO:0005178)	32	7	1.37	+	5.1	0.000339	0.0145
PANTHER GO-Slim molecular function	cell adhesion molecule binding (GO:0050839)	72	11	3.09	+	3.56	0.000229	0.0105
PANTHER GO-Slim molecular function	cytoskeletal protein binding (GO:0008092)	292	32	12.53	+	2.55	9.95e-07	6.6e-05
PANTHER GO-Slim molecular function	protein-containing complex binding (GO:0044877)	414	44	17.77	+	2.48	3.06e-08	3.65e-06
PANTHER GO-Slim molecular function	RNA binding (GO:0003723)	518	49	22.23	+	2.2	1.6e-07	1.6e-05
PANTHER GO-Slim molecular function	protein binding (GO:0005515)	1343	89	57.64	+	1.54	2.02e-05	0.00101
PANTHER GO-Slim molecular function	binding (GO:0005488)	3234	186	138.81	+	1.34	2.33e-06	0.000126
PANTHER GO-Slim molecular function	molecular_function (GO:0003674)	6369	327	273.37	+	1.2	2.19e-07	1.64e-05
PANTHER GO-Slim molecular function	Unclassified (UNCLASSIFIED)	4581	143	196.63	-	0.73	2.19e-07	1.87e-05
PANTHER GO-Slim molecular function	transcription regulator activity (GO:0140110)	773	16	33.18	-	0.48	0.000851	0.0318
PANTHER GO-Slim cellular component	cytosolic small ribosomal subunit (GO:0022627)	38	26	1.63	+	15.94	2.41e-27	1.93e-25
PANTHER GO-Slim cellular component	cytosolic ribosome (GO:0022626)	106	62	4.55	+	13.63	7.76e-58	3.73e-55
PANTHER GO-Slim cellular component	small ribosomal subunit (GO:0015935)	51	27	2.19	+	12.33	5.14e-24	2.75e-22
PANTHER GO-Slim cellular component	cytosolic large ribosomal subunit (GO:0022625)	68	36	2.92	+	12.33	1.15e-31	1.38e-29
PANTHER GO-Slim cellular component	Arp2/3 protein complex (GO:0005885)	11	5	0.47	+	10.59	5.31e-05	0.00102
PANTHER GO-Slim cellular component	ribosomal subunit (GO:0044391)	141	63	6.05	+	10.41	5e-49	1.2e-46
PANTHER GO-Slim cellular component	ribosome (GO:0005840)	148	63	6.35	+	9.92	2.08e-47	3.33e-45
PANTHER GO-Slim cellular component	large ribosomal subunit (GO:0015934)	90	36	3.86	+	9.32	3.28e-26	1.97e-24
PANTHER GO-Slim cellular component	actin filament (GO:0005884)	28	9	1.2	+	7.49	1.53e-06	4.08e-05
PANTHER GO-Slim cellular component	actin cytoskeleton (GO:0015629)	145	30	6.22	+	4.82	4.09e-13	1.64e-11
PANTHER GO-Slim cellular component	cortical cytoskeleton (GO:0030863)	25	5	1.07	+	4.66	0.00371	0.0397
PANTHER GO-Slim cellular component	focal adhesion (GO:0005925)	36	7	1.55	+	4.53	0.000725	0.00997
PANTHER GO-Slim cellular component	ribonucleoprotein complex (GO:1990904)	387	72	16.61	+	4.33	3.41e-27	2.34e-25
PANTHER GO-Slim cellular component	cell-substrate junction (GO:0030055)	38	7	1.63	+	4.29	0.00102	0.0122
PANTHER GO-Slim cellular component	cytoplasmic side of plasma membrane (GO:0009898)	33	6	1.42	+	4.24	0.0025	0.0273
PANTHER GO-Slim cellular component	plasma membrane signaling receptor complex (GO:0098802)	42	7	1.8	+	3.88	0.00188	0.0215
PANTHER GO-Slim cellular component	extracellular matrix (GO:0031012)	59	9	2.53	+	3.55	0.00085	0.0108
PANTHER GO-Slim cellular component	external encapsulating structure (GO:0030312)	59	9	2.53	+	3.55	0.00085	0.0105
PANTHER GO-Slim cellular component	cytosol (GO:0005829)	670	98	28.76	+	3.41	2.51e-28	2.41e-26
PANTHER GO-Slim cellular component	side of membrane (GO:0098552)	157	19	6.74	+	2.82	4.18e-05	0.000875
PANTHER GO-Slim cellular component	receptor complex (GO:0043235)	104	12	4.46	+	2.69	0.00162	0.0191
PANTHER GO-Slim cellular component	cell surface (GO:0009986)	149	17	6.4	+	2.66	0.000217	0.00387
PANTHER GO-Slim cellular component	plasma membrane protein complex (GO:0098797)	123	14	5.28	+	2.65	0.000786	0.0102
PANTHER GO-Slim cellular component	external side of plasma membrane (GO:0009897)	117	12	5.02	+	2.39	0.00437	0.0447
PANTHER GO-Slim cellular component	extracellular region (GO:0005576)	274	28	11.76	+	2.38	2.31e-05	0.00053
PANTHER GO-Slim cellular component	extracellular space (GO:0005615)	255	26	10.95	+	2.38	4.93e-05	0.000988
PANTHER GO-Slim cellular component	intracellular non-membrane-bounded organelle (GO:0043232)	1192	107	51.16	+	2.09	3.32e-14	1.6e-12
PANTHER GO-Slim cellular component	non-membrane-bounded organelle (GO:0043228)	1192	107	51.16	+	2.09	3.32e-14	1.45e-12
PANTHER GO-Slim cellular component	cell periphery (GO:0071944)	1298	99	55.71	+	1.78	5.61e-09	1.69e-07
PANTHER GO-Slim cellular component	cytoskeleton (GO:0005856)	486	37	20.86	+	1.77	0.000773	0.0103
PANTHER GO-Slim cellular component	plasma membrane (GO:0005886)	1186	85	50.91	+	1.67	1.44e-06	4.08e-05
PANTHER GO-Slim cellular component	cytoplasm (GO:0005737)	3728	231	160.01	+	1.44	6.31e-12	2.34e-10
PANTHER GO-Slim cellular component	protein-containing complex (GO:0032991)	2133	132	91.55	+	1.44	4.1e-06	0.000104
PANTHER GO-Slim cellular component	membrane (GO:0016020)	2073	114	88.98	+	1.28	0.00379	0.0396
PANTHER GO-Slim cellular component	cellular anatomical entity (GO:0110165)	7259	348	311.57	+	1.12	0.000263	0.00452
PANTHER GO-Slim cellular component	cellular_component (GO:0005575)	7403	351	317.75	+	1.1	0.000724	0.0105
PANTHER GO-Slim cellular component	Unclassified (UNCLASSIFIED)	3547	119	152.25	-	0.78	0.000724	0.0102
PANTHER GO-Slim cellular component	nucleus (GO:0005634)	2496	70	107.13	-	0.65	1.8e-05	0.000433
PANTHER GO-Slim cellular component	intracellular membrane-bounded organelle (GO:0043231)	4051	109	173.88	-	0.63	8.45e-11	2.71e-09
PANTHER GO-Slim cellular component	membrane-bounded organelle (GO:0043227)	4178	112	179.33	-	0.62	2.1e-11	7.2e-10
PANTHER GO-Slim cellular component	endomembrane system (GO:0012505)	1021	22	43.82	-	0.5	0.000175	0.00324
PANTHER GO-Slim cellular component	membrane-enclosed lumen (GO:0031974)	586	10	25.15	-	0.4	0.000712	0.0114
PANTHER GO-Slim cellular component	intracellular organelle lumen (GO:0070013)	586	10	25.15	-	0.4	0.000712	0.011
PANTHER GO-Slim cellular component	organelle lumen (GO:0043233)	586	10	25.15	-	0.4	0.000712	0.0107
PANTHER GO-Slim cellular component	endoplasmic reticulum (GO:0005783)	434	7	18.63	-	0.38	0.0024	0.0268
PANTHER GO-Slim cellular component	nuclear protein-containing complex (GO:0140513)	612	8	26.27	-	0.3	3.2e-05	0.000699
PANTHER GO-Slim cellular component	chromosome (GO:0005694)	341	3	14.64	-	0.2	0.000348	0.00577

## Sheet: dog_top500
Most specific child GO terms are highlighted
Analysis Type:	PANTHER Overrepresentation Test (Released 20240807)
Annotation Version and Release Date:	PANTHER version 19.0 Released 2024-06-20
Analyzed List:	GO_genelist_dog_top500.tsv (Canis lupus familiaris)
Reference List:	GO_genelist_background.tsv (Canis lupus familiaris)
Test Type:	FISHER
Correction:	FDR
GO category	GO term	GO_genelist_background.tsv - REFLIST (10950)	GO_genelist_dog_top500.tsv (471)	GO_genelist_dog_top500.tsv (expected)	GO_genelist_dog_top500.tsv (over/under)	GO_genelist_dog_top500.tsv (fold Enrichment)	GO_genelist_dog_top500.tsv (raw P-value)	GO_genelist_dog_top500.tsv (FDR)
PANTHER GO-Slim biological process	macrophage activation (GO:0042116)	2	2	0.09	+	23.25	0.00185	0.0322
PANTHER GO-Slim biological process	macrophage activation involved in immune response (GO:0002281)	2	2	0.09	+	23.25	0.00185	0.0319
PANTHER GO-Slim biological process	endothelial cell migration (GO:0043542)	5	3	0.22	+	13.95	0.000741	0.0167
PANTHER GO-Slim biological process	leukocyte activation involved in immune response (GO:0002366)	5	3	0.22	+	13.95	0.000741	0.0165
PANTHER GO-Slim biological process	cell activation involved in immune response (GO:0002263)	5	3	0.22	+	13.95	0.000741	0.0163
PANTHER GO-Slim biological process	neutrophil migration (GO:1990266)	6	3	0.26	+	11.62	0.00143	0.0263
PANTHER GO-Slim biological process	neutrophil chemotaxis (GO:0030593)	6	3	0.26	+	11.62	0.00143	0.0261
PANTHER GO-Slim biological process	granulocyte migration (GO:0097530)	7	3	0.3	+	9.96	0.00243	0.0394
PANTHER GO-Slim biological process	myeloid leukocyte migration (GO:0097529)	7	3	0.3	+	9.96	0.00243	0.0391
PANTHER GO-Slim biological process	Arp2/3 complex-mediated actin nucleation (GO:0034314)	14	6	0.6	+	9.96	1.37e-05	0.000989
PANTHER GO-Slim biological process	NADP metabolic process (GO:0006739)	10	4	0.43	+	9.3	0.000577	0.0149
PANTHER GO-Slim biological process	positive regulation of adaptive immune response (GO:0002821)	10	4	0.43	+	9.3	0.000577	0.0147
PANTHER GO-Slim biological process	antigen processing and presentation (GO:0019882)	16	6	0.69	+	8.72	3.4e-05	0.00192
PANTHER GO-Slim biological process	regulation of leukocyte mediated immunity (GO:0002703)	16	6	0.69	+	8.72	3.4e-05	0.00187
PANTHER GO-Slim biological process	regulation of immune effector process (GO:0002697)	19	7	0.82	+	8.57	8.37e-06	0.000874
PANTHER GO-Slim biological process	glucose 6-phosphate metabolic process (GO:0051156)	11	4	0.47	+	8.45	0.000876	0.0185
PANTHER GO-Slim biological process	regulation of leukocyte mediated cytotoxicity (GO:0001910)	14	5	0.6	+	8.3	0.000209	0.00728
PANTHER GO-Slim biological process	regulation of cell killing (GO:0031341)	14	5	0.6	+	8.3	0.000209	0.00716
PANTHER GO-Slim biological process	regulation of lymphocyte mediated immunity (GO:0002706)	15	5	0.65	+	7.75	0.000302	0.00916
PANTHER GO-Slim biological process	leukocyte migration (GO:0050900)	15	5	0.65	+	7.75	0.000302	0.00903
PANTHER GO-Slim biological process	glycolytic process (GO:0006096)	22	7	0.95	+	7.4	2.53e-05	0.00151
PANTHER GO-Slim biological process	integrin-mediated signaling pathway (GO:0007229)	30	9	1.29	+	6.97	2.98e-06	0.000366
PANTHER GO-Slim biological process	nicotinamide nucleotide metabolic process (GO:0046496)	41	12	1.76	+	6.8	8.83e-08	2.63e-05
PANTHER GO-Slim biological process	pyridine nucleotide metabolic process (GO:0019362)	41	12	1.76	+	6.8	8.83e-08	2.31e-05
PANTHER GO-Slim biological process	pyridine-containing compound metabolic process (GO:0072524)	42	12	1.81	+	6.64	1.19e-07	2.48e-05
PANTHER GO-Slim biological process	nucleoside diphosphate catabolic process (GO:0009134)	25	7	1.08	+	6.51	6.37e-05	0.00317
PANTHER GO-Slim biological process	regulation of ERK1 and ERK2 cascade (GO:0070372)	15	4	0.65	+	6.2	0.00316	0.0465
PANTHER GO-Slim biological process	regulation of actin filament polymerization (GO:0030833)	34	9	1.46	+	6.15	9.36e-06	0.000932
PANTHER GO-Slim biological process	regulation of actin filament length (GO:0030832)	34	9	1.46	+	6.15	9.36e-06	0.000889
PANTHER GO-Slim biological process	regulation of actin polymerization or depolymerization (GO:0008064)	34	9	1.46	+	6.15	9.36e-06	0.000851
PANTHER GO-Slim biological process	purine ribonucleotide catabolic process (GO:0009154)	27	7	1.16	+	6.03	0.000109	0.00476
PANTHER GO-Slim biological process	nucleoside diphosphate metabolic process (GO:0009132)	27	7	1.16	+	6.03	0.000109	0.00466
PANTHER GO-Slim biological process	ameboidal-type cell migration (GO:0001667)	20	5	0.86	+	5.81	0.00131	0.0244
PANTHER GO-Slim biological process	regulation of cell shape (GO:0008360)	28	7	1.2	+	5.81	0.00014	0.00543
PANTHER GO-Slim biological process	carbohydrate catabolic process (GO:0016052)	36	9	1.55	+	5.81	1.56e-05	0.00108
PANTHER GO-Slim biological process	ribonucleotide catabolic process (GO:0009261)	29	7	1.25	+	5.61	0.000178	0.00631
PANTHER GO-Slim biological process	regulation of protein polymerization (GO:0032271)	38	9	1.63	+	5.51	2.5e-05	0.00153
PANTHER GO-Slim biological process	purine nucleotide catabolic process (GO:0006195)	30	7	1.29	+	5.42	0.000224	0.00743
PANTHER GO-Slim biological process	regulation of cell-cell adhesion (GO:0022407)	26	6	1.12	+	5.37	0.000677	0.0163
PANTHER GO-Slim biological process	inflammatory response (GO:0006954)	35	8	1.51	+	5.31	9.31e-05	0.00432
PANTHER GO-Slim biological process	regulation of cellular component size (GO:0032535)	44	10	1.89	+	5.28	1.31e-05	0.000976
PANTHER GO-Slim biological process	positive regulation of cell development (GO:0010720)	22	5	0.95	+	5.28	0.00207	0.0348
PANTHER GO-Slim biological process	regulation of actin cytoskeleton organization (GO:0032956)	67	15	2.88	+	5.2	1.12e-07	2.61e-05
PANTHER GO-Slim biological process	regulation of actin filament-based process (GO:0032970)	68	15	2.92	+	5.13	1.39e-07	2.41e-05
PANTHER GO-Slim biological process	regulation of actin filament organization (GO:0110053)	50	11	2.15	+	5.11	6.76e-06	0.000785
PANTHER GO-Slim biological process	regulation of anatomical structure size (GO:0090066)	46	10	1.98	+	5.05	1.99e-05	0.0013
PANTHER GO-Slim biological process	regulation of T cell activation (GO:0050863)	23	5	0.99	+	5.05	0.00255	0.04
PANTHER GO-Slim biological process	purine-containing compound catabolic process (GO:0072523)	33	7	1.42	+	4.93	0.00042	0.0117
PANTHER GO-Slim biological process	immune effector process (GO:0002252)	24	5	1.03	+	4.84	0.00311	0.0464
PANTHER GO-Slim biological process	regulation of cell adhesion (GO:0030155)	44	9	1.89	+	4.76	8.62e-05	0.0041
PANTHER GO-Slim biological process	regulation of protein-containing complex assembly (GO:0043254)	45	9	1.94	+	4.65	0.000104	0.00471
PANTHER GO-Slim biological process	positive regulation of transport (GO:0051050)	35	7	1.51	+	4.65	0.000614	0.0151
PANTHER GO-Slim biological process	nucleotide catabolic process (GO:0009166)	36	7	1.55	+	4.52	0.000734	0.0171
PANTHER GO-Slim biological process	ATP metabolic process (GO:0046034)	36	7	1.55	+	4.52	0.000734	0.0169
PANTHER GO-Slim biological process	regulation of lymphocyte activation (GO:0051249)	31	6	1.33	+	4.5	0.0018	0.0317
PANTHER GO-Slim biological process	immune response-activating cell surface receptor signaling pathway (GO:0002429)	42	8	1.81	+	4.43	0.000358	0.0101
PANTHER GO-Slim biological process	purine ribonucleoside triphosphate metabolic process (GO:0009205)	38	7	1.63	+	4.28	0.00103	0.0209
PANTHER GO-Slim biological process	regulation of supramolecular fiber organization (GO:1902903)	60	11	2.58	+	4.26	4.2e-05	0.0022
PANTHER GO-Slim biological process	purine nucleoside triphosphate metabolic process (GO:0009144)	39	7	1.68	+	4.17	0.00121	0.0236
PANTHER GO-Slim biological process	taxis (GO:0042330)	39	7	1.68	+	4.17	0.00121	0.0234
PANTHER GO-Slim biological process	chemotaxis (GO:0006935)	39	7	1.68	+	4.17	0.00121	0.0232
PANTHER GO-Slim biological process	nucleoside phosphate catabolic process (GO:1901292)	39	7	1.68	+	4.17	0.00121	0.023
PANTHER GO-Slim biological process	locomotion (GO:0040011)	39	7	1.68	+	4.17	0.00121	0.0228
PANTHER GO-Slim biological process	actin filament-based process (GO:0030029)	174	31	7.48	+	4.14	1.12e-11	2.33e-08
PANTHER GO-Slim biological process	actin filament organization (GO:0007015)	107	19	4.6	+	4.13	1.23e-07	2.34e-05
PANTHER GO-Slim biological process	regulation of leukocyte activation (GO:0002694)	34	6	1.46	+	4.1	0.00296	0.0451
PANTHER GO-Slim biological process	regulation of cell activation (GO:0050865)	34	6	1.46	+	4.1	0.00296	0.0448
PANTHER GO-Slim biological process	immune response-regulating cell surface receptor signaling pathway (GO:0002768)	46	8	1.98	+	4.04	0.000681	0.0162
PANTHER GO-Slim biological process	ribonucleoside triphosphate metabolic process (GO:0009199)	42	7	1.81	+	3.87	0.0019	0.0325
PANTHER GO-Slim biological process	actin cytoskeleton organization (GO:0030036)	169	28	7.27	+	3.85	6.55e-10	6.85e-07
PANTHER GO-Slim biological process	positive regulation of immune response (GO:0050778)	79	13	3.4	+	3.83	2.87e-05	0.00167
PANTHER GO-Slim biological process	regulation of cytoskeleton organization (GO:0051493)	92	15	3.96	+	3.79	7.91e-06	0.00087
PANTHER GO-Slim biological process	generation of precursor metabolites and energy (GO:0006091)	86	14	3.7	+	3.78	1.61e-05	0.00109
PANTHER GO-Slim biological process	response to hormone (GO:0009725)	56	9	2.41	+	3.74	0.000583	0.0147
PANTHER GO-Slim biological process	positive regulation of immune system process (GO:0002684)	112	18	4.82	+	3.74	1.23e-06	0.00016
PANTHER GO-Slim biological process	immune response-activating signaling pathway (GO:0002757)	52	8	2.24	+	3.58	0.00157	0.0282
PANTHER GO-Slim biological process	carbohydrate metabolic process (GO:0005975)	78	12	3.36	+	3.58	0.000114	0.00467
PANTHER GO-Slim biological process	regulation of immune response (GO:0050776)	105	16	4.52	+	3.54	9.71e-06	0.000846
PANTHER GO-Slim biological process	cellular response to hormone stimulus (GO:0032870)	46	7	1.98	+	3.54	0.00325	0.0472
PANTHER GO-Slim biological process	organophosphate catabolic process (GO:0046434)	53	8	2.28	+	3.51	0.00178	0.0318
PANTHER GO-Slim biological process	cytokine-mediated signaling pathway (GO:0019221)	61	9	2.62	+	3.43	0.0011	0.0222
PANTHER GO-Slim biological process	positive regulation of multicellular organismal process (GO:0051240)	69	10	2.97	+	3.37	0.000684	0.0161
PANTHER GO-Slim biological process	defense response (GO:0006952)	118	17	5.08	+	3.35	1.11e-05	0.000893
PANTHER GO-Slim biological process	carbohydrate derivative catabolic process (GO:1901136)	70	10	3.01	+	3.32	0.000768	0.0167
PANTHER GO-Slim biological process	regulation of GTPase activity (GO:0043087)	77	11	3.31	+	3.32	0.000424	0.0117
PANTHER GO-Slim biological process	regulation of immune system process (GO:0002682)	171	24	7.36	+	3.26	2.9e-07	4.66e-05
PANTHER GO-Slim biological process	response to cytokine (GO:0034097)	74	10	3.18	+	3.14	0.00119	0.0235
PANTHER GO-Slim biological process	immune response-regulating signaling pathway (GO:0002764)	67	9	2.88	+	3.12	0.00217	0.036
PANTHER GO-Slim biological process	regulation of cell population proliferation (GO:0042127)	68	9	2.92	+	3.08	0.00241	0.0396
PANTHER GO-Slim biological process	cellular response to cytokine stimulus (GO:0071345)	68	9	2.92	+	3.08	0.00241	0.0393
PANTHER GO-Slim biological process	regulation of cellular component biogenesis (GO:0044087)	92	12	3.96	+	3.03	0.000553	0.0146
PANTHER GO-Slim biological process	immune system process (GO:0002376)	243	31	10.45	+	2.97	5.13e-08	1.79e-05
PANTHER GO-Slim biological process	purine nucleotide metabolic process (GO:0006163)	118	15	5.08	+	2.96	0.000156	0.00584
PANTHER GO-Slim biological process	cell migration (GO:0016477)	129	16	5.55	+	2.88	0.000128	0.00504
PANTHER GO-Slim biological process	supramolecular fiber organization (GO:0097435)	162	20	6.97	+	2.87	2.03e-05	0.00128
PANTHER GO-Slim biological process	cell motility (GO:0048870)	141	17	6.06	+	2.8	0.000113	0.00473
PANTHER GO-Slim biological process	purine-containing compound metabolic process (GO:0072521)	126	15	5.42	+	2.77	0.000325	0.00943
PANTHER GO-Slim biological process	nucleotide metabolic process (GO:0009117)	136	16	5.85	+	2.74	0.000238	0.00777
PANTHER GO-Slim biological process	regulation of hydrolase activity (GO:0051336)	136	16	5.85	+	2.74	0.000238	0.00765
PANTHER GO-Slim biological process	G protein-coupled receptor signaling pathway (GO:0007186)	130	15	5.59	+	2.68	0.000456	0.0124
PANTHER GO-Slim biological process	positive regulation of catalytic activity (GO:0043085)	122	14	5.25	+	2.67	0.000739	0.0168
PANTHER GO-Slim biological process	nucleoside phosphate metabolic process (GO:0006753)	140	16	6.02	+	2.66	0.000332	0.00951
PANTHER GO-Slim biological process	ribose phosphate metabolic process (GO:0019693)	105	12	4.52	+	2.66	0.0018	0.0318
PANTHER GO-Slim biological process	ribonucleotide metabolic process (GO:0009259)	97	11	4.17	+	2.64	0.00292	0.0449
PANTHER GO-Slim biological process	immune response (GO:0006955)	159	18	6.84	+	2.63	0.000162	0.00594
PANTHER GO-Slim biological process	regulation of organelle organization (GO:0033043)	168	19	7.23	+	2.63	0.000109	0.00484
PANTHER GO-Slim biological process	positive regulation of molecular function (GO:0044093)	153	17	6.58	+	2.58	0.000306	0.00901
PANTHER GO-Slim biological process	nucleobase-containing small molecule metabolic process (GO:0055086)	163	18	7.01	+	2.57	0.000222	0.00748
PANTHER GO-Slim biological process	regulation of biological quality (GO:0065008)	276	29	11.87	+	2.44	1.23e-05	0.000954
PANTHER GO-Slim biological process	regulation of multicellular organismal process (GO:0051239)	152	15	6.54	+	2.29	0.00347	0.0497
PANTHER GO-Slim biological process	regulation of cellular component organization (GO:0051128)	246	24	10.58	+	2.27	0.000169	0.0061
PANTHER GO-Slim biological process	cell surface receptor signaling pathway (GO:0007166)	350	34	15.05	+	2.26	1e-05	0.000838
PANTHER GO-Slim biological process	regulation of catalytic activity (GO:0050790)	237	23	10.19	+	2.26	0.000251	0.00794
PANTHER GO-Slim biological process	cellular response to chemical stimulus (GO:0070887)	218	21	9.38	+	2.24	0.000522	0.014
PANTHER GO-Slim biological process	response to chemical (GO:0042221)	305	28	13.12	+	2.13	0.000145	0.0055
PANTHER GO-Slim biological process	response to external stimulus (GO:0009605)	187	17	8.04	+	2.11	0.00314	0.0465
PANTHER GO-Slim biological process	positive regulation of response to stimulus (GO:0048584)	210	19	9.03	+	2.1	0.00272	0.0425
PANTHER GO-Slim biological process	regulation of molecular function (GO:0065009)	298	26	12.82	+	2.03	0.000668	0.0162
PANTHER GO-Slim biological process	cytoskeleton organization (GO:0007010)	359	31	15.44	+	2.01	0.000269	0.00839
PANTHER GO-Slim biological process	signal transduction (GO:0007165)	882	76	37.94	+	2	3.38e-09	2.36e-06
PANTHER GO-Slim biological process	signaling (GO:0023052)	936	77	40.26	+	1.91	1.78e-08	9.28e-06
PANTHER GO-Slim biological process	cell communication (GO:0007154)	954	78	41.04	+	1.9	2.15e-08	9e-06
PANTHER GO-Slim biological process	multicellular organismal process (GO:0032501)	388	30	16.69	+	1.8	0.00194	0.033
PANTHER GO-Slim biological process	positive regulation of biological process (GO:0048518)	776	57	33.38	+	1.71	6.67e-05	0.00324
PANTHER GO-Slim biological process	response to stimulus (GO:0050896)	1405	98	60.43	+	1.62	6.89e-07	9.6e-05
PANTHER GO-Slim biological process	positive regulation of cellular process (GO:0048522)	678	47	29.16	+	1.61	0.00115	0.023
PANTHER GO-Slim biological process	cellular response to stimulus (GO:0051716)	1209	81	52	+	1.56	4.39e-05	0.00224
PANTHER GO-Slim biological process	biological regulation (GO:0065007)	3208	176	137.99	+	1.28	0.000124	0.00497
PANTHER GO-Slim biological process	regulation of biological process (GO:0050789)	3064	164	131.79	+	1.24	0.000932	0.0193
PANTHER GO-Slim biological process	regulation of cellular process (GO:0050794)	2932	155	126.12	+	1.23	0.00285	0.0441
PANTHER GO-Slim biological process	cellular process (GO:0009987)	4998	251	214.98	+	1.17	0.000772	0.0166
PANTHER GO-Slim biological process	regulation of macromolecule biosynthetic process (GO:0010556)	1410	40	60.65	-	0.66	0.00305	0.0459
PANTHER GO-Slim biological process	regulation of cellular biosynthetic process (GO:0031326)	1418	40	60.99	-	0.66	0.00249	0.0398
PANTHER GO-Slim biological process	regulation of biosynthetic process (GO:0009889)	1422	40	61.17	-	0.65	0.0025	0.0397
PANTHER GO-Slim biological process	regulation of gene expression (GO:0010468)	1394	38	59.96	-	0.63	0.00142	0.0263
PANTHER GO-Slim biological process	macromolecule metabolic process (GO:0043170)	2072	56	89.12	-	0.63	4.01e-05	0.00215
PANTHER GO-Slim biological process	regulation of RNA biosynthetic process (GO:2001141)	1065	28	45.81	-	0.61	0.00323	0.0472
PANTHER GO-Slim biological process	regulation of RNA metabolic process (GO:0051252)	1179	29	50.71	-	0.57	0.000592	0.0147
PANTHER GO-Slim biological process	regulation of nucleobase-containing compound metabolic process (GO:0019219)	1211	29	52.09	-	0.56	0.000291	0.00894
PANTHER GO-Slim biological process	macromolecule modification (GO:0043412)	837	20	36	-	0.56	0.0033	0.0475
PANTHER GO-Slim biological process	RNA metabolic process (GO:0016070)	540	9	23.23	-	0.39	0.000979	0.0201
PANTHER GO-Slim biological process	nucleic acid metabolic process (GO:0090304)	770	9	33.12	-	0.27	4.56e-07	6.8e-05
PANTHER GO-Slim biological process	microtubule-based process (GO:0007017)	229	1	9.85	-	0.1	0.00079	0.0168
PANTHER GO-Slim biological process	DNA metabolic process (GO:0006259)	241	1	10.37	-	0.1	0.000554	0.0145
PANTHER GO-Slim biological process	microtubule cytoskeleton organization (GO:0000226)	157	0	6.75	-	< 0,01	0.00213	0.0356
PANTHER GO-Slim biological process	DNA repair (GO:0006281)	172	0	7.4	-	< 0,01	0.00092	0.0192
PANTHER GO-Slim molecular function	tumor necrosis factor binding (GO:0043120)	2	2	0.09	+	23.25	0.00185	0.0424
PANTHER GO-Slim molecular function	protease binding (GO:0002020)	5	3	0.22	+	13.95	0.000741	0.0246
PANTHER GO-Slim molecular function	actin filament binding (GO:0051015)	112	25	4.82	+	5.19	6.87e-12	2.05e-09
PANTHER GO-Slim molecular function	actin binding (GO:0003779)	139	31	5.98	+	5.18	1.97e-14	1.18e-11
PANTHER GO-Slim molecular function	cytokine binding (GO:0019955)	38	8	1.63	+	4.89	0.000173	0.00687
PANTHER GO-Slim molecular function	structural constituent of ribosome (GO:0003735)	130	25	5.59	+	4.47	2.13e-10	4.24e-08
PANTHER GO-Slim molecular function	integrin binding (GO:0005178)	32	6	1.38	+	4.36	0.00214	0.0457
PANTHER GO-Slim molecular function	cytokine receptor activity (GO:0004896)	56	10	2.41	+	4.15	0.000118	0.00542
PANTHER GO-Slim molecular function	structural molecule activity (GO:0005198)	186	29	8	+	3.62	1.41e-09	2.1e-07
PANTHER GO-Slim molecular function	protein tyrosine kinase activity (GO:0004713)	58	9	2.49	+	3.61	0.00076	0.0239
PANTHER GO-Slim molecular function	cell adhesion molecule binding (GO:0050839)	72	11	3.1	+	3.55	0.000233	0.00818
PANTHER GO-Slim molecular function	calcium ion binding (GO:0005509)	60	9	2.58	+	3.49	0.000977	0.0292
PANTHER GO-Slim molecular function	transmembrane signaling receptor activity (GO:0004888)	221	25	9.51	+	2.63	9.21e-06	0.000458
PANTHER GO-Slim molecular function	cytoskeletal protein binding (GO:0008092)	292	32	12.56	+	2.55	1.04e-06	6.92e-05
PANTHER GO-Slim molecular function	metal ion binding (GO:0046872)	122	13	5.25	+	2.48	0.00223	0.0459
PANTHER GO-Slim molecular function	cation binding (GO:0043169)	141	15	6.06	+	2.47	0.00107	0.0305
PANTHER GO-Slim molecular function	protein-containing complex binding (GO:0044877)	414	44	17.81	+	2.47	3.16e-08	3.78e-06
PANTHER GO-Slim molecular function	signaling receptor activity (GO:0038023)	275	29	11.83	+	2.45	7.21e-06	0.000431
PANTHER GO-Slim molecular function	molecular transducer activity (GO:0060089)	275	29	11.83	+	2.45	7.21e-06	0.000392
PANTHER GO-Slim molecular function	signaling receptor binding (GO:0005102)	232	23	9.98	+	2.3	0.000197	0.00734
PANTHER GO-Slim molecular function	molecular function activator activity (GO:0140677)	224	20	9.64	+	2.08	0.00213	0.0472
PANTHER GO-Slim molecular function	enzyme regulator activity (GO:0030234)	381	30	16.39	+	1.83	0.00121	0.0328
PANTHER GO-Slim molecular function	ion binding (GO:0043167)	370	29	15.92	+	1.82	0.0016	0.0417
PANTHER GO-Slim molecular function	small molecule binding (GO:0036094)	431	32	18.54	+	1.73	0.00231	0.046
PANTHER GO-Slim molecular function	molecular function regulator activity (GO:0098772)	473	35	20.35	+	1.72	0.00161	0.0399
PANTHER GO-Slim molecular function	protein binding (GO:0005515)	1343	97	57.77	+	1.68	1.77e-07	1.76e-05
PANTHER GO-Slim molecular function	binding (GO:0005488)	3234	177	139.11	+	1.27	0.000129	0.0055
PANTHER GO-Slim molecular function	molecular_function (GO:0003674)	6369	326	273.95	+	1.19	4.91e-07	4.19e-05
PANTHER GO-Slim molecular function	Unclassified (UNCLASSIFIED)	4581	145	197.05	-	0.74	4.91e-07	3.66e-05
PANTHER GO-Slim molecular function	transcription regulator activity (GO:0140110)	773	17	33.25	-	0.51	0.00168	0.0401
PANTHER GO-Slim cellular component	Arp2/3 protein complex (GO:0005885)	11	6	0.47	+	12.68	2.36e-06	5.97e-05
PANTHER GO-Slim cellular component	cytochrome complex (GO:0070069)	7	3	0.3	+	9.96	0.00243	0.0316
PANTHER GO-Slim cellular component	cytosolic small ribosomal subunit (GO:0022627)	38	15	1.63	+	9.18	1.59e-11	1.09e-09
PANTHER GO-Slim cellular component	actin filament (GO:0005884)	28	10	1.2	+	8.3	1.29e-07	5.16e-06
PANTHER GO-Slim cellular component	small ribosomal subunit (GO:0015935)	51	15	2.19	+	6.84	1.96e-09	1.05e-07
PANTHER GO-Slim cellular component	cytosolic ribosome (GO:0022626)	106	30	4.56	+	6.58	4.55e-17	2.19e-14
PANTHER GO-Slim cellular component	actin cytoskeleton (GO:0015629)	145	32	6.24	+	5.13	1.02e-14	2.44e-12
PANTHER GO-Slim cellular component	cytosolic large ribosomal subunit (GO:0022625)	68	15	2.92	+	5.13	1.39e-07	5.13e-06
PANTHER GO-Slim cellular component	ribosomal subunit (GO:0044391)	141	30	6.06	+	4.95	1.99e-13	2.39e-11
PANTHER GO-Slim cellular component	ribosome (GO:0005840)	148	30	6.37	+	4.71	7.6e-13	7.31e-11
PANTHER GO-Slim cellular component	cortical cytoskeleton (GO:0030863)	25	5	1.08	+	4.65	0.00375	0.044
PANTHER GO-Slim cellular component	cytoplasmic side of plasma membrane (GO:0009898)	33	6	1.42	+	4.23	0.00252	0.0319
PANTHER GO-Slim cellular component	large ribosomal subunit (GO:0015934)	90	15	3.87	+	3.87	5.98e-06	0.00012
PANTHER GO-Slim cellular component	focal adhesion (GO:0005925)	36	6	1.55	+	3.87	0.00398	0.0445
PANTHER GO-Slim cellular component	side of membrane (GO:0098552)	157	22	6.75	+	3.26	9.35e-07	2.81e-05
PANTHER GO-Slim cellular component	extracellular matrix (GO:0031012)	59	8	2.54	+	3.15	0.00355	0.0438
PANTHER GO-Slim cellular component	external encapsulating structure (GO:0030312)	59	8	2.54	+	3.15	0.00355	0.0427
PANTHER GO-Slim cellular component	cell surface (GO:0009986)	149	20	6.41	+	3.12	5.72e-06	0.00012
PANTHER GO-Slim cellular component	external side of plasma membrane (GO:0009897)	117	15	5.03	+	2.98	0.000142	0.00236
PANTHER GO-Slim cellular component	receptor complex (GO:0043235)	104	12	4.47	+	2.68	0.00165	0.0227
PANTHER GO-Slim cellular component	extracellular space (GO:0005615)	255	29	10.97	+	2.64	1.59e-06	4.25e-05
PANTHER GO-Slim cellular component	extracellular region (GO:0005576)	274	31	11.79	+	2.63	7.74e-07	2.48e-05
PANTHER GO-Slim cellular component	plasma membrane protein complex (GO:0098797)	123	13	5.29	+	2.46	0.0024	0.032
PANTHER GO-Slim cellular component	ribonucleoprotein complex (GO:1990904)	387	37	16.65	+	2.22	4.69e-06	0.000113
PANTHER GO-Slim cellular component	cytosol (GO:0005829)	670	63	28.82	+	2.19	2.85e-09	1.24e-07
PANTHER GO-Slim cellular component	cell periphery (GO:0071944)	1298	114	55.83	+	2.04	2.88e-14	4.61e-12
PANTHER GO-Slim cellular component	plasma membrane (GO:0005886)	1186	103	51.01	+	2.02	1.16e-12	9.29e-11
PANTHER GO-Slim cellular component	cytoskeleton (GO:0005856)	486	39	20.9	+	1.87	0.000204	0.00326
PANTHER GO-Slim cellular component	membrane (GO:0016020)	2073	132	89.17	+	1.48	9.64e-07	2.73e-05
PANTHER GO-Slim cellular component	intracellular non-membrane-bounded organelle (GO:0043232)	1192	74	51.27	+	1.44	0.00109	0.0164
PANTHER GO-Slim cellular component	non-membrane-bounded organelle (GO:0043228)	1192	74	51.27	+	1.44	0.00109	0.0159
PANTHER GO-Slim cellular component	cytoplasm (GO:0005737)	3728	207	160.36	+	1.29	5.68e-06	0.000124
PANTHER GO-Slim cellular component	cellular anatomical entity (GO:0110165)	7259	341	312.24	+	1.09	0.00385	0.0441
PANTHER GO-Slim cellular component	membrane-bounded organelle (GO:0043227)	4178	119	179.71	-	0.66	1.98e-09	9.53e-08
PANTHER GO-Slim cellular component	intracellular membrane-bounded organelle (GO:0043231)	4051	114	174.25	-	0.65	1.62e-09	9.71e-08
PANTHER GO-Slim cellular component	nucleus (GO:0005634)	2496	68	107.36	-	0.63	4.92e-06	0.000113
PANTHER GO-Slim cellular component	intracellular protein-containing complex (GO:0140535)	414	7	17.81	-	0.39	0.00431	0.0472
PANTHER GO-Slim cellular component	nuclear lumen (GO:0031981)	504	8	21.68	-	0.37	0.000988	0.0153
PANTHER GO-Slim cellular component	membrane-enclosed lumen (GO:0031974)	586	8	25.21	-	0.32	6.01e-05	0.00116
PANTHER GO-Slim cellular component	intracellular organelle lumen (GO:0070013)	586	8	25.21	-	0.32	6.01e-05	0.00111
PANTHER GO-Slim cellular component	organelle lumen (GO:0043233)	586	8	25.21	-	0.32	6.01e-05	0.00107
PANTHER GO-Slim cellular component	microtubule cytoskeleton (GO:0015630)	306	3	13.16	-	0.23	0.00141	0.0199
PANTHER GO-Slim cellular component	nuclear protein-containing complex (GO:0140513)	612	5	26.32	-	0.19	3.22e-07	1.11e-05
PANTHER GO-Slim cellular component	chromosome (GO:0005694)	341	2	14.67	-	0.14	6.14e-05	0.00105

## Sheet: only most specific GOs
GO overrepresented uniquely in dog top 500
GO overrepresented uniquely in wolf top 500
GO overrepresented both in wolf and in dog top 500
GO category	GO term	GO ID	Significant in wolf	Significant in dog	Up/downregulated in wolf	Up/downregulated in dog
PANTHER GO-Slim molecular function	calcium ion binding	GO:0005509	0	1	NA	+
PANTHER GO-Slim biological process	cellular response to hormone stimulus	GO:0032870	0	1	NA	+
PANTHER GO-Slim cellular component	cytochrome complex	GO:0070069	0	1	NA	+
PANTHER GO-Slim molecular function	cytokine receptor activity	GO:0004896	0	1	NA	+
PANTHER GO-Slim biological process	cytokine-mediated signaling pathway	GO:0019221	0	1	NA	+
PANTHER GO-Slim biological process	DNA repair	GO:0006281	0	1	NA	-
PANTHER GO-Slim biological process	endothelial cell migration	GO:0043542	0	1	NA	+
PANTHER GO-Slim molecular function	enzyme regulator activity	GO:0030234	0	1	NA	+
PANTHER GO-Slim biological process	glucose 6-phosphate metabolic process	GO:0051156	0	1	NA	+
PANTHER GO-Slim biological process	glycolytic process	GO:0006096	0	1	NA	+
PANTHER GO-Slim biological process	immune response-activating cell surface receptor signaling pathway	GO:0002429	0	1	NA	+
PANTHER GO-Slim biological process	inflammatory response	GO:0006954	0	1	NA	+
PANTHER GO-Slim cellular component	intracellular protein-containing complex	GO:0140535	0	1	NA	-
PANTHER GO-Slim biological process	macromolecule modification	GO:0043412	0	1	NA	-
PANTHER GO-Slim cellular component	microtubule cytoskeleton	GO:0015630	0	1	NA	-
PANTHER GO-Slim biological process	microtubule cytoskeleton organization	GO:0000226	0	1	NA	-
PANTHER GO-Slim molecular function	molecular function activator activity	GO:0140677	0	1	NA	+
PANTHER GO-Slim biological process	NADP metabolic process	GO:0006739	0	1	NA	+
PANTHER GO-Slim biological process	neutrophil chemotaxis	GO:0030593	0	1	NA	+
PANTHER GO-Slim cellular component	nuclear lumen	GO:0031981	0	1	NA	-
PANTHER GO-Slim cellular component	plasma membrane protein complex	GO:0098797	0	1	NA	+
PANTHER GO-Slim biological process	positive regulation of catalytic activity	GO:0043085	0	1	NA	+
PANTHER GO-Slim biological process	positive regulation of cell development	GO:0010720	0	1	NA	+
PANTHER GO-Slim biological process	positive regulation of multicellular organismal process	GO:0051240	0	1	NA	+
PANTHER GO-Slim biological process	positive regulation of transport	GO:0051050	0	1	NA	+
PANTHER GO-Slim molecular function	protein tyrosine kinase activity	GO:0004713	0	1	NA	+
PANTHER GO-Slim cellular component	receptor complex	GO:0043235	0	1	NA	+
PANTHER GO-Slim biological process	regulation of cell population proliferation	GO:0042127	0	1	NA	+
PANTHER GO-Slim biological process	regulation of cell shape	GO:0008360	0	1	NA	+
PANTHER GO-Slim biological process	regulation of ERK1 and ERK2 cascade	GO:0070372	0	1	NA	+
PANTHER GO-Slim biological process	regulation of gene expression	GO:0010468	0	1	NA	-
PANTHER GO-Slim biological process	regulation of GTPase activity	GO:0043087	0	1	NA	+
PANTHER GO-Slim biological process	regulation of RNA biosynthetic process	GO:2001141	0	1	NA	-
PANTHER GO-Slim biological process	regulation of T cell activation	GO:0050863	0	1	NA	+
PANTHER GO-Slim biological process	RNA metabolic process	GO:0016070	0	1	NA	-
PANTHER GO-Slim molecular function	tumor necrosis factor binding	GO:0043120	0	1	NA	+
PANTHER GO-Slim biological process	cell adhesion mediated by integrin	GO:0033627	1	0	+	NA
PANTHER GO-Slim biological process	cell-cell adhesion	GO:0098609	1	0	+	NA
PANTHER GO-Slim biological process	cell-matrix adhesion	GO:0007160	1	0	+	NA
PANTHER GO-Slim biological process	cytoplasmic translation	GO:0002181	1	0	+	NA
PANTHER GO-Slim cellular component	cytosolic small ribosomal subunit	GO:0022627	1	0	+	NA
PANTHER GO-Slim biological process	defense response	GO:0006952	1	0	+	NA
PANTHER GO-Slim cellular component	endoplasmic reticulum	GO:0005783	1	0	-	NA
PANTHER GO-Slim cellular component	intracellular organelle lumen	GO:0070013	1	0	-	NA
PANTHER GO-Slim biological process	microtubule-based process	GO:0007017	1	0	-	NA
PANTHER GO-Slim biological process	nicotinamide nucleotide metabolic process	GO:0046496	1	0	+	NA
PANTHER GO-Slim cellular component	plasma membrane signaling receptor complex	GO:0098802	1	0	+	NA
PANTHER GO-Slim biological process	regulation of DNA-templated transcription	GO:0006355	1	0	-	NA
PANTHER GO-Slim biological process	response to hormone	GO:0009725	1	0	+	NA
PANTHER GO-Slim biological process	ribosomal large subunit assembly	GO:0000027	1	0	+	NA
PANTHER GO-Slim biological process	ribosomal small subunit biogenesis	GO:0042274	1	0	+	NA
PANTHER GO-Slim molecular function	rRNA binding	GO:0019843	1	0	+	NA
PANTHER GO-Slim cellular component	actin filament	GO:0005884	1	1	+	+
PANTHER GO-Slim molecular function	actin filament binding	GO:0051015	1	1	+	+
PANTHER GO-Slim biological process	antigen processing and presentation	GO:0019882	1	1	+	+
PANTHER GO-Slim biological process	Arp2/3 complex-mediated actin nucleation	GO:0034314	1	1	+	+
PANTHER GO-Slim cellular component	Arp2/3 protein complex	GO:0005885	1	1	+	+
PANTHER GO-Slim cellular component	chromosome	GO:0005694	1	1	-	-
PANTHER GO-Slim cellular component	cortical cytoskeleton	GO:0030863	1	1	+	+
PANTHER GO-Slim cellular component	cytoplasmic side of plasma membrane	GO:0009898	1	1	+	+
PANTHER GO-Slim cellular component	cytosolic large ribosomal subunit	GO:0022625	1	1	+	+
PANTHER GO-Slim cellular component	external side of plasma membrane	GO:0009897	1	1	+	+
PANTHER GO-Slim cellular component	extracellular matrix	GO:0031012	1	1	+	+
PANTHER GO-Slim cellular component	extracellular space	GO:0005615	1	1	+	+
PANTHER GO-Slim cellular component	focal adhesion	GO:0005925	1	1	+	+
PANTHER GO-Slim biological process	G protein-coupled receptor signaling pathway	GO:0007186	1	1	+	+
PANTHER GO-Slim molecular function	integrin binding	GO:0005178	1	1	+	+
PANTHER GO-Slim biological process	integrin-mediated signaling pathway	GO:0007229	1	1	+	+
PANTHER GO-Slim biological process	macrophage activation involved in immune response	GO:0002281	1	1	+	+
PANTHER GO-Slim cellular component	nuclear protein-containing complex	GO:0140513	1	1	-	-
PANTHER GO-Slim biological process	positive regulation of adaptive immune response	GO:0002821	1	1	+	+
PANTHER GO-Slim molecular function	protease binding	GO:0002020	1	1	+	+
PANTHER GO-Slim biological process	regulation of actin filament polymerization	GO:0030833	1	1	+	+
PANTHER GO-Slim biological process	regulation of cell-cell adhesion	GO:0022407	1	1	+	+
PANTHER GO-Slim biological process	regulation of leukocyte mediated cytotoxicity	GO:0001910	1	1	+	+
PANTHER GO-Slim biological process	regulation of lymphocyte mediated immunity	GO:0002706	1	1	+	+
PANTHER GO-Slim molecular function	structural constituent of ribosome	GO:0003735	1	1	+	+
PANTHER GO-Slim molecular function	transcription regulator activity	GO:0140110	1	1	-	-
Most specific child GO terms (wolf)
GO category	GO term	GO_genelist_background.tsv - REFLIST (10950)	GO_genelist_wolf_top500.tsv (470)	GO_genelist_wolf_top500.tsv (expected)	GO_genelist_wolf_top500.tsv (over/under)	GO_genelist_wolf_top500.tsv (fold Enrichment)	GO_genelist_wolf_top500.tsv (raw P-value)	GO_genelist_wolf_top500.tsv (FDR)
PANTHER GO-Slim biological process	macrophage activation involved in immune response (GO:0002281)	2	2	0.09	+	23.3	0.00184	0.0493
PANTHER GO-Slim biological process	positive regulation of adaptive immune response (GO:0002821)	10	4	0.43	+	9.32	0.000572	0.0196
PANTHER GO-Slim biological process	antigen processing and presentation (GO:0019882)	16	6	0.69	+	8.74	3.36e-05	0.00281
PANTHER GO-Slim biological process	regulation of leukocyte mediated cytotoxicity (GO:0001910)	14	5	0.6	+	8.32	0.000207	0.00961
PANTHER GO-Slim biological process	Arp2/3 complex-mediated actin nucleation (GO:0034314)	14	5	0.6	+	8.32	0.000207	0.0094
PANTHER GO-Slim biological process	cytoplasmic translation (GO:0002181)	45	15	1.93	+	7.77	2.61e-10	2.72e-07
PANTHER GO-Slim biological process	regulation of lymphocyte mediated immunity (GO:0002706)	15	5	0.64	+	7.77	0.000299	0.0118
PANTHER GO-Slim biological process	integrin-mediated signaling pathway (GO:0007229)	30	10	1.29	+	7.77	2.67e-07	4.65e-05
PANTHER GO-Slim biological process	cell adhesion mediated by integrin (GO:0033627)	21	6	0.9	+	6.66	0.000189	0.009
PANTHER GO-Slim biological process	cell-matrix adhesion (GO:0007160)	26	7	1.12	+	6.27	8.29e-05	0.0051
PANTHER GO-Slim biological process	regulation of actin filament polymerization (GO:0030833)	34	9	1.46	+	6.17	9.2e-06	0.00128
PANTHER GO-Slim biological process	ribosomal large subunit assembly (GO:0000027)	19	5	0.82	+	6.13	0.00101	0.0309
PANTHER GO-Slim biological process	ribosomal small subunit biogenesis (GO:0042274)	55	14	2.36	+	5.93	5.13e-08	1.19e-05
PANTHER GO-Slim biological process	regulation of cell-cell adhesion (GO:0022407)	26	6	1.12	+	5.38	0.000669	0.0219
PANTHER GO-Slim biological process	nicotinamide nucleotide metabolic process (GO:0046496)	41	9	1.76	+	5.11	4.7e-05	0.00351
PANTHER GO-Slim biological process	response to hormone (GO:0009725)	56	9	2.4	+	3.74	0.000574	0.0194
PANTHER GO-Slim biological process	cell-cell adhesion (GO:0098609)	66	9	2.83	+	3.18	0.00192	0.0496
PANTHER GO-Slim biological process	defense response (GO:0006952)	118	15	5.06	+	2.96	0.000153	0.00779
PANTHER GO-Slim biological process	G protein-coupled receptor signaling pathway (GO:0007186)	130	14	5.58	+	2.51	0.00136	0.0388
PANTHER GO-Slim biological process	regulation of DNA-templated transcription (GO:0006355)	1064	24	45.67	-	0.53	0.000313	0.0119
PANTHER GO-Slim biological process	microtubule-based process (GO:0007017)	229	0	9.83	-	< 0,01	8.63e-05	0.00501
PANTHER GO-Slim molecular function	protease binding (GO:0002020)	5	3	0.21	+	13.98	0.000737	0.0293
PANTHER GO-Slim molecular function	structural constituent of ribosome (GO:0003735)	130	52	5.58	+	9.32	1.68e-37	1.01e-34
PANTHER GO-Slim molecular function	rRNA binding (GO:0019843)	28	9	1.2	+	7.49	1.53e-06	9.11e-05
PANTHER GO-Slim molecular function	actin filament binding (GO:0051015)	112	26	4.81	+	5.41	9.32e-13	1.39e-10
PANTHER GO-Slim molecular function	integrin binding (GO:0005178)	32	7	1.37	+	5.1	0.000339	0.0145
PANTHER GO-Slim molecular function	Unclassified (UNCLASSIFIED)	4581	143	196.63	-	0.73	2.19e-07	1.87e-05
PANTHER GO-Slim molecular function	transcription regulator activity (GO:0140110)	773	16	33.18	-	0.48	0.000851	0.0318
PANTHER GO-Slim cellular component	cytosolic small ribosomal subunit (GO:0022627)	38	26	1.63	+	15.94	2.41e-27	1.93e-25
PANTHER GO-Slim cellular component	cytosolic large ribosomal subunit (GO:0022625)	68	36	2.92	+	12.33	1.15e-31	1.38e-29
PANTHER GO-Slim cellular component	Arp2/3 protein complex (GO:0005885)	11	5	0.47	+	10.59	5.31e-05	0.00102
PANTHER GO-Slim cellular component	actin filament (GO:0005884)	28	9	1.2	+	7.49	1.53e-06	4.08e-05
PANTHER GO-Slim cellular component	cortical cytoskeleton (GO:0030863)	25	5	1.07	+	4.66	0.00371	0.0397
PANTHER GO-Slim cellular component	focal adhesion (GO:0005925)	36	7	1.55	+	4.53	0.000725	0.00997
PANTHER GO-Slim cellular component	cytoplasmic side of plasma membrane (GO:0009898)	33	6	1.42	+	4.24	0.0025	0.0273
PANTHER GO-Slim cellular component	plasma membrane signaling receptor complex (GO:0098802)	42	7	1.8	+	3.88	0.00188	0.0215
PANTHER GO-Slim cellular component	extracellular matrix (GO:0031012)	59	9	2.53	+	3.55	0.00085	0.0108
PANTHER GO-Slim cellular component	external side of plasma membrane (GO:0009897)	117	12	5.02	+	2.39	0.00437	0.0447
PANTHER GO-Slim cellular component	extracellular space (GO:0005615)	255	26	10.95	+	2.38	4.93e-05	0.000988
PANTHER GO-Slim cellular component	Unclassified (UNCLASSIFIED)	3547	119	152.25	-	0.78	0.000724	0.0102
PANTHER GO-Slim cellular component	intracellular organelle lumen (GO:0070013)	586	10	25.15	-	0.4	0.000712	0.011
PANTHER GO-Slim cellular component	endoplasmic reticulum (GO:0005783)	434	7	18.63	-	0.38	0.0024	0.0268
PANTHER GO-Slim cellular component	nuclear protein-containing complex (GO:0140513)	612	8	26.27	-	0.3	3.2e-05	0.000699
PANTHER GO-Slim cellular component	chromosome (GO:0005694)	341	3	14.64	-	0.2	0.000348	0.00577
Most specific child GO terms (dog)
GO category	GO term	GO_genelist_background.tsv - REFLIST (10950)	GO_genelist_dog_top500.tsv (471)	GO_genelist_dog_top500.tsv (expected)	GO_genelist_dog_top500.tsv (over/under)	GO_genelist_dog_top500.tsv (fold Enrichment)	GO_genelist_dog_top500.tsv (raw P-value)	GO_genelist_dog_top500.tsv (FDR)
PANTHER GO-Slim biological process	macrophage activation involved in immune response (GO:0002281)	2	2	0.09	+	23.25	0.00185	0.0319
PANTHER GO-Slim biological process	endothelial cell migration (GO:0043542)	5	3	0.22	+	13.95	0.000741	0.0167
PANTHER GO-Slim biological process	neutrophil chemotaxis (GO:0030593)	6	3	0.26	+	11.62	0.00143	0.0261
PANTHER GO-Slim biological process	Arp2/3 complex-mediated actin nucleation (GO:0034314)	14	6	0.6	+	9.96	1.37e-05	0.000989
PANTHER GO-Slim biological process	NADP metabolic process (GO:0006739)	10	4	0.43	+	9.3	0.000577	0.0149
PANTHER GO-Slim biological process	positive regulation of adaptive immune response (GO:0002821)	10	4	0.43	+	9.3	0.000577	0.0147
PANTHER GO-Slim biological process	antigen processing and presentation (GO:0019882)	16	6	0.69	+	8.72	3.4e-05	0.00192
PANTHER GO-Slim biological process	glucose 6-phosphate metabolic process (GO:0051156)	11	4	0.47	+	8.45	0.000876	0.0185
PANTHER GO-Slim biological process	regulation of leukocyte mediated cytotoxicity (GO:0001910)	14	5	0.6	+	8.3	0.000209	0.00728
PANTHER GO-Slim biological process	regulation of lymphocyte mediated immunity (GO:0002706)	15	5	0.65	+	7.75	0.000302	0.00916
PANTHER GO-Slim biological process	glycolytic process (GO:0006096)	22	7	0.95	+	7.4	2.53e-05	0.00151
PANTHER GO-Slim biological process	integrin-mediated signaling pathway (GO:0007229)	30	9	1.29	+	6.97	2.98e-06	0.000366
PANTHER GO-Slim biological process	regulation of ERK1 and ERK2 cascade (GO:0070372)	15	4	0.65	+	6.2	0.00316	0.0465
PANTHER GO-Slim biological process	regulation of actin filament polymerization (GO:0030833)	34	9	1.46	+	6.15	9.36e-06	0.000932
PANTHER GO-Slim biological process	regulation of cell shape (GO:0008360)	28	7	1.2	+	5.81	0.00014	0.00543
PANTHER GO-Slim biological process	regulation of cell-cell adhesion (GO:0022407)	26	6	1.12	+	5.37	0.000677	0.0163
PANTHER GO-Slim biological process	inflammatory response (GO:0006954)	35	8	1.51	+	5.31	9.31e-05	0.00432
PANTHER GO-Slim biological process	positive regulation of cell development (GO:0010720)	22	5	0.95	+	5.28	0.00207	0.0348
PANTHER GO-Slim biological process	regulation of T cell activation (GO:0050863)	23	5	0.99	+	5.05	0.00255	0.04
PANTHER GO-Slim biological process	positive regulation of transport (GO:0051050)	35	7	1.51	+	4.65	0.000614	0.0151
PANTHER GO-Slim biological process	immune response-activating cell surface receptor signaling pathway (GO:0002429)	42	8	1.81	+	4.43	0.000358	0.0101
PANTHER GO-Slim biological process	cellular response to hormone stimulus (GO:0032870)	46	7	1.98	+	3.54	0.00325	0.0472
PANTHER GO-Slim biological process	cytokine-mediated signaling pathway (GO:0019221)	61	9	2.62	+	3.43	0.0011	0.0222
PANTHER GO-Slim biological process	positive regulation of multicellular organismal process (GO:0051240)	69	10	2.97	+	3.37	0.000684	0.0161
PANTHER GO-Slim biological process	regulation of GTPase activity (GO:0043087)	77	11	3.31	+	3.32	0.000424	0.0117
PANTHER GO-Slim biological process	regulation of cell population proliferation (GO:0042127)	68	9	2.92	+	3.08	0.00241	0.0396
PANTHER GO-Slim biological process	G protein-coupled receptor signaling pathway (GO:0007186)	130	15	5.59	+	2.68	0.000456	0.0124
PANTHER GO-Slim biological process	positive regulation of catalytic activity (GO:0043085)	122	14	5.25	+	2.67	0.000739	0.0168
PANTHER GO-Slim biological process	regulation of gene expression (GO:0010468)	1394	38	59.96	-	0.63	0.00142	0.0263
PANTHER GO-Slim biological process	regulation of RNA biosynthetic process (GO:2001141)	1065	28	45.81	-	0.61	0.00323	0.0472
PANTHER GO-Slim biological process	macromolecule modification (GO:0043412)	837	20	36	-	0.56	0.0033	0.0475
PANTHER GO-Slim biological process	RNA metabolic process (GO:0016070)	540	9	23.23	-	0.39	0.000979	0.0201
PANTHER GO-Slim biological process	microtubule cytoskeleton organization (GO:0000226)	157	0	6.75	-	< 0,01	0.00213	0.0356
PANTHER GO-Slim biological process	DNA repair (GO:0006281)	172	0	7.4	-	< 0,01	0.00092	0.0192
PANTHER GO-Slim molecular function	tumor necrosis factor binding (GO:0043120)	2	2	0.09	+	23.25	0.00185	0.0424
PANTHER GO-Slim molecular function	protease binding (GO:0002020)	5	3	0.22	+	13.95	0.000741	0.0246
PANTHER GO-Slim molecular function	actin filament binding (GO:0051015)	112	25	4.82	+	5.19	6.87e-12	2.05e-09
PANTHER GO-Slim molecular function	structural constituent of ribosome (GO:0003735)	130	25	5.59	+	4.47	2.13e-10	4.24e-08
PANTHER GO-Slim molecular function	integrin binding (GO:0005178)	32	6	1.38	+	4.36	0.00214	0.0457
PANTHER GO-Slim molecular function	cytokine receptor activity (GO:0004896)	56	10	2.41	+	4.15	0.000118	0.00542
PANTHER GO-Slim molecular function	protein tyrosine kinase activity (GO:0004713)	58	9	2.49	+	3.61	0.00076	0.0239
PANTHER GO-Slim molecular function	calcium ion binding (GO:0005509)	60	9	2.58	+	3.49	0.000977	0.0292
PANTHER GO-Slim molecular function	molecular function activator activity (GO:0140677)	224	20	9.64	+	2.08	0.00213	0.0472
PANTHER GO-Slim molecular function	enzyme regulator activity (GO:0030234)	381	30	16.39	+	1.83	0.00121	0.0328
PANTHER GO-Slim molecular function	Unclassified (UNCLASSIFIED)	4581	145	197.05	-	0.74	4.91e-07	3.66e-05
PANTHER GO-Slim molecular function	transcription regulator activity (GO:0140110)	773	17	33.25	-	0.51	0.00168	0.0401
PANTHER GO-Slim cellular component	Arp2/3 protein complex (GO:0005885)	11	6	0.47	+	12.68	2.36e-06	5.97e-05
PANTHER GO-Slim cellular component	cytochrome complex (GO:0070069)	7	3	0.3	+	9.96	0.00243	0.0316
PANTHER GO-Slim cellular component	actin filament (GO:0005884)	28	10	1.2	+	8.3	1.29e-07	5.16e-06
PANTHER GO-Slim cellular component	cytosolic large ribosomal subunit (GO:0022625)	68	15	2.92	+	5.13	1.39e-07	5.13e-06
PANTHER GO-Slim cellular component	cortical cytoskeleton (GO:0030863)	25	5	1.08	+	4.65	0.00375	0.044
PANTHER GO-Slim cellular component	cytoplasmic side of plasma membrane (GO:0009898)	33	6	1.42	+	4.23	0.00252	0.0319
PANTHER GO-Slim cellular component	focal adhesion (GO:0005925)	36	6	1.55	+	3.87	0.00398	0.0445
PANTHER GO-Slim cellular component	extracellular matrix (GO:0031012)	59	8	2.54	+	3.15	0.00355	0.0438
PANTHER GO-Slim cellular component	external side of plasma membrane (GO:0009897)	117	15	5.03	+	2.98	0.000142	0.00236
PANTHER GO-Slim cellular component	receptor complex (GO:0043235)	104	12	4.47	+	2.68	0.00165	0.0227
PANTHER GO-Slim cellular component	extracellular space (GO:0005615)	255	29	10.97	+	2.64	1.59e-06	4.25e-05
PANTHER GO-Slim cellular component	plasma membrane protein complex (GO:0098797)	123	13	5.29	+	2.46	0.0024	0.032
PANTHER GO-Slim cellular component	intracellular protein-containing complex (GO:0140535)	414	7	17.81	-	0.39	0.00431	0.0472
PANTHER GO-Slim cellular component	nuclear lumen (GO:0031981)	504	8	21.68	-	0.37	0.000988	0.0153
PANTHER GO-Slim cellular component	microtubule cytoskeleton (GO:0015630)	306	3	13.16	-	0.23	0.00141	0.0199
PANTHER GO-Slim cellular component	nuclear protein-containing complex (GO:0140513)	612	5	26.32	-	0.19	3.22e-07	1.11e-05
PANTHER GO-Slim cellular component	chromosome (GO:0005694)	341	2	14.67	-	0.14	6.14e-05	0.00105
