# Supplementary material for: Dog Domestication Strongly Relied on Translation Regulation According to Differential Gene Expression Analysis
Source: Animals (Basel). 2024 Sep 12;14(18):2655. doi: 10.3390/ani14182655 (PMC11428534; doi:10.3390/ani14182655)
Supplement: Supplementary file 1 [file animals-14-02655-s001.zip › Supplementary data S3.xlsx]

## Sheet: Sheet S1
RowID	module	animgroups_df.continentIDEU	animgroups_df.Specieswolf	AveExpr	F	P.Value	adj.P.Val
1	ME12	1.40095e-16	-0.36172	2.09675e-17	15.5973	5.37036e-06	9.66665e-05
2	ME9	-1.40095e-16	-0.346079	-1.73472e-17	13.5656	1.9435e-05	0.000174915
3	ME5	4.66985e-17	0.333544	-1.9082e-17	12.1349	5.00959e-05	0.000287753
4	ME3	4.66985e-17	0.330156	-1.38778e-17	11.7747	6.39451e-05	0.000287753
5	ME2	0	-0.284129	-2.56437e-17	7.77583	0.00114192	0.00411092
6	ME7	-3.26889e-16	0.271938	-1.53862e-17	6.9426	0.00217557	0.00652671
7	ME15	0	-0.268616	-1.1766e-17	6.72888	0.00257364	0.00661793
8	ME1	-1.40095e-16	0.252347	-1.74981e-17	5.75746	0.00560443	0.01261
9	ME4	-9.33969e-17	-0.237082	3.07725e-17	4.949	0.0109148	0.0218297
10	ME11	-1.63445e-16	0.212745	-1.0578e-17	3.83793	0.0281069	0.0482586
11	ME6	-2.33492e-17	0.211407	-1.38778e-17	3.78256	0.0294914	0.0482586
12	ME13	4.66985e-17	-0.204436	-4.22367e-18	3.50305	0.0376462	0.0564693
13	ME17	1.16746e-16	-0.194221	-2.95657e-17	3.11934	0.0528411	0.0731647
14	ME10	-1.16746e-16	-0.135071	9.80496e-18	1.41783	0.251758	0.323689
15	ME16	-5.83731e-17	0.0958229	-3.80131e-17	0.694132	0.504231	0.598677
16	ME0	-3.15215e-16	0.0920228	-8.32667e-17	0.638797	0.532157	0.598677
17	ME14	-1.28421e-16	-0.0854258	-1.74227e-17	0.548564	0.581197	0.615386
18	ME8	-1.05072e-16	0.045217	-1.74227e-17	0.151316	0.859966	0.859966
Merged modules
1; 11
6; 3; 5
2; 9; 12

## Sheet: Sheet S2
All significant reactome pathways. Most specific pathways are marked.
		Analysis Type:	PANTHER Overrepresentation Test (Released 20240807)
		Annotation Version and Release Date:	Reactome version 86 Released 2023-09-07
		Analyzed List:	genelist_ME1-11.txt (Canis lupus familiaris)
		Reference List:	complete_genelist.txt (Canis lupus familiaris)
		Test Type:	FISHER
		Correction:	FDR
Order in significance	Module cluster	Reactome pathways	complete_genelist.txt - REFLIST (9162)	genelist_ME1-11.txt (1282)	genelist_ME1-11.txt (expected)	genelist_ME1-11.txt (over/under)	genelist_ME1-11.txt (fold Enrichment)	genelist_ME1-11.txt (raw P-value)	genelist_ME1-11.txt (FDR)	Gene count
8.; 10.	1; 11	Signal regulatory protein family interactions (R-CFA-391160)	8	6	1.12	+	5.36	0.000161	0.0118	1282
8.; 10.	1; 11	Inwardly rectifying K+ channels (R-CFA-1296065)	11	7	1.54	+	4.55	0.000204	0.0142	1282
8.; 10.	1; 11	G protein gated Potassium channels (R-CFA-1296059)	11	7	1.54	+	4.55	0.000204	0.0136	1282
8.; 10.	1; 11	Activation of G protein gated Potassium channels (R-CFA-1296041)	11	7	1.54	+	4.55	0.000204	0.0131	1282
8.; 10.	1; 11	Inhibition of voltage gated Ca2+ channels via Gbeta/gamma subunits (R-CFA-997272)	11	7	1.54	+	4.55	0.000204	0.0126	1282
8.; 10.	1; 11	RHO GTPases Activate NADPH Oxidases (R-CFA-5668599)	16	9	2.24	+	4.02	9.04e-05	0.00907	1282
8.; 10.	1; 11	GABA B receptor activation (R-CFA-977444)	16	9	2.24	+	4.02	9.04e-05	0.00854	1282
8.; 10.	1; 11	GABA receptor activation (R-CFA-977443)	16	9	2.24	+	4.02	9.04e-05	0.00806	1282
8.; 10.	1; 11	Activation of GABAB receptors (R-CFA-991365)	16	9	2.24	+	4.02	9.04e-05	0.00764	1282
8.; 10.	1; 11	ROS and RNS production in phagocytes (R-CFA-1222556)	22	12	3.08	+	3.9	8.89e-06	0.00204	1282
8.; 10.	1; 11	Pentose phosphate pathway (R-CFA-71336)	13	7	1.82	+	3.85	0.000819	0.032	1282
8.; 10.	1; 11	Insulin receptor recycling (R-CFA-77387)	20	10	2.8	+	3.57	0.000135	0.0103	1282
8.; 10.	1; 11	EPHB-mediated forward signaling (R-CFA-3928662)	25	11	3.5	+	3.14	0.00026	0.0155	1282
8.; 10.	1; 11	Transferrin endocytosis and recycling (R-CFA-917977)	21	9	2.94	+	3.06	0.0012	0.0378	1282
8.; 10.	1; 11	RHO GTPases Activate WASPs and WAVEs (R-CFA-5663213)	27	11	3.78	+	2.91	0.000583	0.0267	1282
8.; 10.	1; 11	GPVI-mediated activation cascade (R-CFA-114604)	29	11	4.06	+	2.71	0.00118	0.038	1282
8.; 10.	1; 11	EPH-Ephrin signaling (R-CFA-2682334)	49	18	6.86	+	2.63	5.83e-05	0.0078	1282
8.; 10.	1; 11	Signaling by Insulin receptor (R-CFA-74752)	43	15	6.02	+	2.49	0.000458	0.0223	1282
8.; 10.	1; 11	VEGFA-VEGFR2 Pathway (R-CFA-4420097)	59	20	8.26	+	2.42	8.63e-05	0.00923	1282
8.; 10.	1; 11	G alpha (12/13) signalling events (R-CFA-416482)	43	14	6.02	+	2.33	0.00152	0.0453	1282
8.; 10.	1; 11	Signaling by VEGF (R-CFA-194138)	62	20	8.68	+	2.31	0.000272	0.0156	1282
8.; 10.	1; 11	Fcgamma receptor (FCGR) dependent phagocytosis (R-CFA-2029480)	68	21	9.51	+	2.21	0.000293	0.0162	1282
8.; 10.	1; 11	Negative regulation of the PI3K/AKT network (R-CFA-199418)	61	18	8.54	+	2.11	0.00136	0.0421	1282
8.; 10.	1; 11	Axon guidance (R-CFA-422475)	124	31	17.35	+	1.79	0.00097	0.0338	1282
8.; 10.	1; 11	Nervous system development (R-CFA-9675108)	125	31	17.49	+	1.77	0.00106	0.0347	1282
8.; 10.	1; 11	Neutrophil degranulation (R-CFA-6798695)	372	90	52.05	+	1.73	6.98e-08	3.74e-05	1282
8.; 10.	1; 11	Innate Immune System (R-CFA-168249)	658	159	92.07	+	1.73	3.89e-13	3.13e-10	1282
8.; 10.	1; 11	RHO GTPase Effectors (R-CFA-195258)	166	39	23.23	+	1.68	0.000934	0.0333	1282
8.; 10.	1; 11	Hemostasis (R-CFA-109582)	325	73	45.48	+	1.61	2.82e-05	0.00453	1282
8.; 10.	1; 11	Signaling by Receptor Tyrosine Kinases (R-CFA-9006934)	239	53	33.44	+	1.58	0.000605	0.027	1282
8.; 10.	1; 11	Immune System (R-CFA-168256)	1118	245	156.44	+	1.57	1.37e-14	2.21e-11	1282
8.; 10.	1; 11	RHO GTPase cycle (R-CFA-9012999)	306	63	42.82	+	1.47	0.00136	0.0413	1282
8.; 10.	1; 11	Cytokine Signaling in Immune system (R-CFA-1280215)	322	66	45.06	+	1.46	0.00103	0.0346	1282
8.; 10.	1; 11	Signaling by Rho GTPases (R-CFA-194315)	428	86	59.89	+	1.44	0.000347	0.018	1282
8.; 10.	1; 11	Signaling by Rho GTPases, Miro GTPases and RHOBTB3 (R-CFA-9716542)	436	86	61.01	+	1.41	0.000666	0.0289	1282
8.; 10.	1; 11	Signal Transduction (R-CFA-162582)	1161	207	162.45	+	1.27	9.59e-05	0.0077	1282
8.; 10.	1; 11	Unclassified (UNCLASSIFIED)	4286	545	599.72	-	0.91	0.000999	0.0341	1282
8.; 10.	1; 11	Metabolism of RNA (R-CFA-8953854)	499	40	69.82	-	0.57	3.54e-05	0.00516	1282
8.; 10.	1; 11	Processing of Capped Intron-Containing Pre-mRNA (R-CFA-72203)	231	15	32.32	-	0.46	0.000487	0.023	1282
8.; 10.	1; 11	mRNA Splicing - Major Pathway (R-CFA-72163)	164	9	22.95	-	0.39	0.000863	0.0315	1282
8.; 10.	1; 11	mRNA Splicing (R-CFA-72172)	171	9	23.93	-	0.38	0.000329	0.0176	1282
8.; 10.	1; 11	The citric acid (TCA) cycle and respiratory electron transport (R-CFA-1428517)	125	5	17.49	-	0.29	0.000384	0.0192	1282
8.; 10.	1; 11	Nonsense Mediated Decay (NMD) enhanced by the Exon Junction Complex (EJC) (R-CFA-975957)	94	3	13.15	-	0.23	0.000843	0.0322	1282
8.; 10.	1; 11	Nonsense-Mediated Decay (NMD) (R-CFA-927802)	94	3	13.15	-	0.23	0.000843	0.0315	1282
8.; 10.	1; 11	Respiratory electron transport, ATP synthesis by chemiosmotic coupling, and heat production by uncoupling proteins, (R-CFA-163200)	84	2	11.75	-	0.17	0.000687	0.029	1282
8.; 10.	1; 11	Cap-dependent Translation Initiation (R-CFA-72737)	101	2	14.13	-	0.14	6.59e-05	0.00814	1282
8.; 10.	1; 11	Eukaryotic Translation Initiation (R-CFA-72613)	101	2	14.13	-	0.14	6.59e-05	0.00756	1282
8.; 10.	1; 11	Nonsense Mediated Decay (NMD) independent of the Exon Junction Complex (EJC) (R-CFA-975956)	77	0	10.77	-	< 0,01	1.72e-05	0.00344	1282
8.; 10.	1; 11	SRP-dependent cotranslational protein targeting to membrane (R-CFA-1799339)	75	0	10.49	-	< 0,01	2.8e-05	0.005	1282
8.; 10.	1; 11	GTP hydrolysis and joining of the 60S ribosomal subunit (R-CFA-72706)	94	0	13.15	-	< 0,01	1.3e-06	0.000418	1282
8.; 10.	1; 11	Ribosomal scanning and start codon recognition (R-CFA-72702)	50	0	7	-	< 0,01	0.000799	0.0329	1282
8.; 10.	1; 11	Formation of a pool of free 40S subunits (R-CFA-72689)	83	0	11.61	-	< 0,01	7.42e-06	0.00199	1282
8.; 10.	1; 11	Translation initiation complex formation (R-CFA-72649)	50	0	7	-	< 0,01	0.000799	0.032	1282
8.; 10.	1; 11	L13a-mediated translational silencing of Ceruloplasmin expression (R-CFA-156827)	93	0	13.01	-	< 0,01	1.25e-06	0.000502	1282
5.; 2.; 1.	2; 9; 12	Phosphorylation of proteins involved in G1/S transition by active Cyclin E:Cdk2 complexes (R-CFA-69200)	3	3	0.33	+	9.04	0.00135	0.0329	1014
5.; 2.; 1.	2; 9; 12	Unwinding of DNA (R-CFA-176974)	3	3	0.33	+	9.04	0.00135	0.0324	1014
5.; 2.; 1.	2; 9; 12	POLB-Dependent Long Patch Base Excision Repair (R-CFA-110362)	5	4	0.55	+	7.23	0.00068	0.021	1014
5.; 2.; 1.	2; 9; 12	Translocation of ZAP-70 to Immunological synapse (R-CFA-202430)	11	8	1.22	+	6.57	2.66e-06	0.000712	1014
5.; 2.; 1.	2; 9; 12	Purine ribonucleoside monophosphate biosynthesis (R-CFA-73817)	10	7	1.11	+	6.32	1.77e-05	0.00178	1014
5.; 2.; 1.	2; 9; 12	Processive synthesis on the lagging strand (R-CFA-69183)	11	7	1.22	+	5.75	4.4e-05	0.00262	1014
5.; 2.; 1.	2; 9; 12	Nucleotide biosynthesis (R-CFA-8956320)	13	8	1.44	+	5.56	1.69e-05	0.00181	1014
5.; 2.; 1.	2; 9; 12	DNA strand elongation (R-CFA-69190)	18	11	1.99	+	5.52	4.42e-07	0.000142	1014
5.; 2.; 1.	2; 9; 12	Removal of the Flap Intermediate (R-CFA-69166)	10	6	1.11	+	5.42	0.000257	0.0106	1014
5.; 2.; 1.	2; 9; 12	Activation of the pre-replicative complex (R-CFA-68962)	26	15	2.88	+	5.21	9.85e-09	5.27e-06	1014
5.; 2.; 1.	2; 9; 12	Phosphorylation of CD3 and TCR zeta chains (R-CFA-202427)	14	8	1.55	+	5.16	3.57e-05	0.00249	1014
5.; 2.; 1.	2; 9; 12	PD-1 signaling (R-CFA-389948)	14	8	1.55	+	5.16	3.57e-05	0.00239	1014
5.; 2.; 1.	2; 9; 12	Lagging Strand Synthesis (R-CFA-69186)	15	8	1.66	+	4.82	6.9e-05	0.00382	1014
5.; 2.; 1.	2; 9; 12	Generation of second messenger molecules (R-CFA-202433)	21	11	2.32	+	4.73	3.57e-06	0.000716	1014
5.; 2.; 1.	2; 9; 12	Postmitotic nuclear pore complex (NPC) reformation (R-CFA-9615933)	19	9	2.1	+	4.28	7.92e-05	0.0041	1014
5.; 2.; 1.	2; 9; 12	Metabolism of folate and pterines (R-CFA-196757)	13	6	1.44	+	4.17	0.00156	0.0358	1014
5.; 2.; 1.	2; 9; 12	Condensation of Prophase Chromosomes (R-CFA-2299718)	16	7	1.77	+	3.95	0.000925	0.0247	1014
5.; 2.; 1.	2; 9; 12	Resolution of AP sites via the multiple-nucleotide patch replacement pathway (R-CFA-110373)	19	8	2.1	+	3.8	0.00054	0.0173	1014
5.; 2.; 1.	2; 9; 12	Activation of ATR in response to replication stress (R-CFA-176187)	29	12	3.21	+	3.74	2.73e-05	0.00219	1014
5.; 2.; 1.	2; 9; 12	PCNA-Dependent Long Patch Base Excision Repair (R-CFA-5651801)	18	7	1.99	+	3.51	0.00211	0.0434	1014
5.; 2.; 1.	2; 9; 12	Nuclear Pore Complex (NPC) Disassembly (R-CFA-3301854)	31	12	3.43	+	3.5	6.01e-05	0.00344	1014
5.; 2.; 1.	2; 9; 12	Citric acid cycle (TCA cycle) (R-CFA-71403)	21	8	2.32	+	3.44	0.00119	0.0293	1014
5.; 2.; 1.	2; 9; 12	Transport of the SLBP Dependant Mature mRNA (R-CFA-159230)	32	12	3.54	+	3.39	8.65e-05	0.00434	1014
5.; 2.; 1.	2; 9; 12	Telomere C-strand (Lagging Strand) Synthesis (R-CFA-174417)	24	9	2.66	+	3.39	0.000671	0.0211	1014
5.; 2.; 1.	2; 9; 12	Regulation of Glucokinase by Glucokinase Regulatory Protein (R-CFA-170822)	27	10	2.99	+	3.35	0.00038	0.0133	1014
5.; 2.; 1.	2; 9; 12	Kinesins (R-CFA-983189)	22	8	2.43	+	3.29	0.00169	0.0376	1014
5.; 2.; 1.	2; 9; 12	Transport of Mature mRNAs Derived from Intronless Transcripts (R-CFA-159234)	39	14	4.32	+	3.24	3.97e-05	0.00245	1014
5.; 2.; 1.	2; 9; 12	Transport of the SLBP independent Mature mRNA (R-CFA-159227)	31	11	3.43	+	3.21	0.000301	0.0118	1014
5.; 2.; 1.	2; 9; 12	Resolution of Abasic Sites (AP sites) (R-CFA-73933)	29	10	3.21	+	3.12	0.000734	0.021	1014
5.; 2.; 1.	2; 9; 12	Transport of Mature mRNA Derived from an Intronless Transcript (R-CFA-159231)	38	13	4.21	+	3.09	0.000132	0.00606	1014
5.; 2.; 1.	2; 9; 12	Costimulation by the CD28 family (R-CFA-388841)	47	16	5.2	+	3.08	2.43e-05	0.00205	1014
5.; 2.; 1.	2; 9; 12	Regulation of APC/C activators between G1/S and early anaphase (R-CFA-176408)	27	9	2.99	+	3.01	0.00177	0.0384	1014
5.; 2.; 1.	2; 9; 12	Nuclear Envelope Breakdown (R-CFA-2980766)	46	15	5.09	+	2.95	7.67e-05	0.0041	1014
5.; 2.; 1.	2; 9; 12	Extension of Telomeres (R-CFA-180786)	34	11	3.76	+	2.92	0.000744	0.021	1014
5.; 2.; 1.	2; 9; 12	Amplification of signal from unattached kinetochores via a MAD2 inhibitory signal (R-CFA-141444)	63	20	6.97	+	2.87	8.05e-06	0.000994	1014
5.; 2.; 1.	2; 9; 12	Amplification of signal from the kinetochores (R-CFA-141424)	63	20	6.97	+	2.87	8.05e-06	0.000923	1014
5.; 2.; 1.	2; 9; 12	EML4 and NUDC in mitotic spindle formation (R-CFA-9648025)	73	22	8.08	+	2.72	7.44e-06	0.000995	1014
5.; 2.; 1.	2; 9; 12	Mitotic Prophase (R-CFA-68875)	67	20	7.42	+	2.7	2.24e-05	0.002	1014
5.; 2.; 1.	2; 9; 12	Transport of Mature Transcript to Cytoplasm (R-CFA-72202)	47	14	5.2	+	2.69	0.000385	0.0129	1014
5.; 2.; 1.	2; 9; 12	Mitotic Spindle Checkpoint (R-CFA-69618)	78	23	8.63	+	2.66	6.97e-06	0.00102	1014
5.; 2.; 1.	2; 9; 12	Base Excision Repair (R-CFA-73884)	41	12	4.54	+	2.64	0.00118	0.0305	1014
5.; 2.; 1.	2; 9; 12	snRNP Assembly (R-CFA-191859)	41	12	4.54	+	2.64	0.00118	0.0301	1014
5.; 2.; 1.	2; 9; 12	Metabolism of non-coding RNA (R-CFA-194441)	41	12	4.54	+	2.64	0.00118	0.0296	1014
5.; 2.; 1.	2; 9; 12	Transport of Mature mRNA derived from an Intron-Containing Transcript (R-CFA-159236)	38	11	4.21	+	2.62	0.00207	0.0437	1014
5.; 2.; 1.	2; 9; 12	Resolution of Sister Chromatid Cohesion (R-CFA-2500257)	77	22	8.52	+	2.58	1.91e-05	0.00181	1014
5.; 2.; 1.	2; 9; 12	Telomere Maintenance (R-CFA-157579)	42	12	4.65	+	2.58	0.00149	0.0346	1014
5.; 2.; 1.	2; 9; 12	Chromosome Maintenance (R-CFA-73886)	50	14	5.53	+	2.53	0.00077	0.0213	1014
5.; 2.; 1.	2; 9; 12	Synthesis of DNA (R-CFA-69239)	99	27	10.96	+	2.46	5.89e-06	0.000945	1014
5.; 2.; 1.	2; 9; 12	DNA Replication (R-CFA-69306)	108	29	11.95	+	2.43	3.77e-06	0.000672	1014
5.; 2.; 1.	2; 9; 12	S Phase (R-CFA-69242)	117	31	12.95	+	2.39	3.39e-06	0.000778	1014
5.; 2.; 1.	2; 9; 12	RHO GTPases Activate Formins (R-CFA-5663220)	89	23	9.85	+	2.34	9.95e-05	0.00484	1014
5.; 2.; 1.	2; 9; 12	Glucose metabolism (R-CFA-70326)	62	16	6.86	+	2.33	0.000891	0.0242	1014
5.; 2.; 1.	2; 9; 12	Metabolism of nucleotides (R-CFA-15869)	70	18	7.75	+	2.32	0.000719	0.021	1014
5.; 2.; 1.	2; 9; 12	G1/S Transition (R-CFA-69206)	83	21	9.19	+	2.29	0.000258	0.0104	1014
5.; 2.; 1.	2; 9; 12	Mitotic G1 phase and G1/S transition (R-CFA-453279)	107	27	11.84	+	2.28	3.09e-05	0.00236	1014
5.; 2.; 1.	2; 9; 12	Immunoregulatory interactions between a Lymphoid and a non-Lymphoid cell (R-CFA-198933)	65	16	7.19	+	2.22	0.00201	0.0431	1014
5.; 2.; 1.	2; 9; 12	Cell Cycle Checkpoints (R-CFA-69620)	193	46	21.36	+	2.15	3.24e-07	0.00013	1014
5.; 2.; 1.	2; 9; 12	Cell Cycle, Mitotic (R-CFA-69278)	359	84	39.73	+	2.11	1.19e-11	1.92e-08	1014
5.; 2.; 1.	2; 9; 12	DNA Replication Pre-Initiation (R-CFA-69002)	92	21	10.18	+	2.06	0.00114	0.0299	1014
5.; 2.; 1.	2; 9; 12	Mitotic Prometaphase (R-CFA-68877)	140	31	15.49	+	2	0.00018	0.00759	1014
5.; 2.; 1.	2; 9; 12	Cell Cycle (R-CFA-1640170)	423	93	46.82	+	1.99	3.29e-11	2.64e-08	1014
5.; 2.; 1.	2; 9; 12	rRNA processing in the nucleus and cytosol (R-CFA-8868773)	128	28	14.17	+	1.98	0.000328	0.0122	1014
5.; 2.; 1.	2; 9; 12	rRNA processing (R-CFA-72312)	128	28	14.17	+	1.98	0.000328	0.012	1014
5.; 2.; 1.	2; 9; 12	Major pathway of rRNA processing in the nucleolus and cytosol (R-CFA-6791226)	128	28	14.17	+	1.98	0.000328	0.0117	1014
5.; 2.; 1.	2; 9; 12	RHO GTPase Effectors (R-CFA-195258)	166	34	18.37	+	1.85	0.000381	0.013	1014
5.; 2.; 1.	2; 9; 12	Separation of Sister Chromatids (R-CFA-2467813)	135	27	14.94	+	1.81	0.00207	0.0432	1014
5.; 2.; 1.	2; 9; 12	Mitotic Metaphase and Anaphase (R-CFA-2555396)	166	33	18.37	+	1.8	0.000681	0.0206	1014
5.; 2.; 1.	2; 9; 12	Mitotic Anaphase (R-CFA-68882)	166	33	18.37	+	1.8	0.000681	0.0202	1014
5.; 2.; 1.	2; 9; 12	M Phase (R-CFA-68886)	267	49	29.55	+	1.66	0.000325	0.0124	1014
5.; 2.; 1.	2; 9; 12	Unclassified (UNCLASSIFIED)	4286	421	474.35	-	0.89	0.0004	0.0131	1014
5.; 2.; 1.	2; 9; 12	Translation (R-CFA-72766)	195	9	21.58	-	0.42	0.00245	0.0498	1014
5.; 2.; 1.	2; 9; 12	Phospholipid metabolism (R-CFA-1483257)	131	4	14.5	-	0.28	0.00171	0.0375	1014
5.; 2.; 1.	2; 9; 12	Toll-like Receptor Cascades (R-CFA-168898)	114	3	12.62	-	0.24	0.00143	0.0338	1014
5.; 2.; 1.	2; 9; 12	Toll Like Receptor 4 (TLR4) Cascade (R-CFA-166016)	97	2	10.74	-	0.19	0.00168	0.038	1014
5.; 2.; 1.	2; 9; 12	Cap-dependent Translation Initiation (R-CFA-72737)	101	1	11.18	-	0.09	0.000168	0.00749	1014
5.; 2.; 1.	2; 9; 12	Eukaryotic Translation Initiation (R-CFA-72613)	101	1	11.18	-	0.09	0.000168	0.00729	1014
5.; 2.; 1.	2; 9; 12	GTP hydrolysis and joining of the 60S ribosomal subunit (R-CFA-72706)	94	0	10.4	-	< 0,01	3.61e-05	0.00232	1014
5.; 2.; 1.	2; 9; 12	Formation of a pool of free 40S subunits (R-CFA-72689)	83	0	9.19	-	< 0,01	0.000124	0.00587	1014
5.; 2.; 1.	2; 9; 12	L13a-mediated translational silencing of Ceruloplasmin expression (R-CFA-156827)	93	0	10.29	-	< 0,01	3.43e-05	0.0025	1014
11.; 4.; 3.	6; 3; 5	Eukaryotic Translation Elongation (R-CFA-156842)	4	4	0.5	+	8	0.000243	0.0126	1145
11.; 4.; 3.	6; 3; 5	SRP-dependent cotranslational protein targeting to membrane (R-CFA-1799339)	75	70	9.37	+	7.47	8.41e-58	1.35e-54	1145
11.; 4.; 3.	6; 3; 5	Nonsense Mediated Decay (NMD) independent of the Exon Junction Complex (EJC) (R-CFA-975956)	77	71	9.62	+	7.38	1.21e-57	9.68e-55	1145
11.; 4.; 3.	6; 3; 5	Formation of a pool of free 40S subunits (R-CFA-72689)	83	73	10.37	+	7.04	1.05e-55	5.63e-53	1145
11.; 4.; 3.	6; 3; 5	Erythrocytes take up oxygen and release carbon dioxide (R-CFA-1247673)	6	5	0.75	+	6.67	0.000163	0.00967	1145
11.; 4.; 3.	6; 3; 5	L13a-mediated translational silencing of Ceruloplasmin expression (R-CFA-156827)	93	75	11.62	+	6.45	1.63e-51	6.55e-49	1145
11.; 4.; 3.	6; 3; 5	GTP hydrolysis and joining of the 60S ribosomal subunit (R-CFA-72706)	94	75	11.75	+	6.38	7.14e-51	2.29e-48	1145
11.; 4.; 3.	6; 3; 5	Nonsense Mediated Decay (NMD) enhanced by the Exon Junction Complex (EJC) (R-CFA-975957)	94	73	11.75	+	6.21	5.28e-48	1.06e-45	1145
11.; 4.; 3.	6; 3; 5	Nonsense-Mediated Decay (NMD) (R-CFA-927802)	94	73	11.75	+	6.21	5.28e-48	9.41e-46	1145
11.; 4.; 3.	6; 3; 5	Cap-dependent Translation Initiation (R-CFA-72737)	101	76	12.62	+	6.02	3.58e-48	9.59e-46	1145
11.; 4.; 3.	6; 3; 5	Eukaryotic Translation Initiation (R-CFA-72613)	101	76	12.62	+	6.02	3.58e-48	8.22e-46	1145
11.; 4.; 3.	6; 3; 5	Formation of the ternary complex, and subsequently, the 43S complex (R-CFA-72695)	43	32	5.37	+	5.95	1.23e-20	1.41e-18	1145
11.; 4.; 3.	6; 3; 5	Ribosomal scanning and start codon recognition (R-CFA-72702)	50	34	6.25	+	5.44	8.35e-20	8.93e-18	1145
11.; 4.; 3.	6; 3; 5	Translation initiation complex formation (R-CFA-72649)	50	34	6.25	+	5.44	8.35e-20	8.37e-18	1145
11.; 4.; 3.	6; 3; 5	Activation of the mRNA upon binding of the cap-binding complex and eIFs, and subsequent binding to 43S (R-CFA-72662)	51	34	6.37	+	5.33	2.21e-19	2.08e-17	1145
11.; 4.; 3.	6; 3; 5	Erythrocytes take up carbon dioxide and release oxygen (R-CFA-1237044)	8	5	1	+	5	0.00122	0.0516	1145
11.; 4.; 3.	6; 3; 5	O2/CO2 exchange in erythrocytes (R-CFA-1480926)	8	5	1	+	5	0.00122	0.0502	1145
11.; 4.; 3.	6; 3; 5	Heme biosynthesis (R-CFA-189451)	12	7	1.5	+	4.67	0.000209	0.0116	1145
11.; 4.; 3.	6; 3; 5	Formation of ATP by chemiosmotic coupling (R-CFA-163210)	14	7	1.75	+	4	0.000722	0.0362	1145
11.; 4.; 3.	6; 3; 5	Cristae formation (R-CFA-8949613)	14	7	1.75	+	4	0.000722	0.0351	1145
11.; 4.; 3.	6; 3; 5	rRNA processing in the nucleus and cytosol (R-CFA-8868773)	128	61	16	+	3.81	9.31e-23	1.36e-20	1145
11.; 4.; 3.	6; 3; 5	rRNA processing (R-CFA-72312)	128	61	16	+	3.81	9.31e-23	1.25e-20	1145
11.; 4.; 3.	6; 3; 5	Major pathway of rRNA processing in the nucleolus and cytosol (R-CFA-6791226)	128	61	16	+	3.81	9.31e-23	1.15e-20	1145
11.; 4.; 3.	6; 3; 5	Metabolism of porphyrins (R-CFA-189445)	15	7	1.87	+	3.73	0.00121	0.0524	1145
11.; 4.; 3.	6; 3; 5	Translation (R-CFA-72766)	195	91	24.37	+	3.73	1.37e-32	2.2e-30	1145
11.; 4.; 3.	6; 3; 5	Complex I biogenesis (R-CFA-6799198)	48	21	6	+	3.5	7.1e-08	5.43e-06	1145
11.; 4.; 3.	6; 3; 5	Respiratory electron transport, ATP synthesis by chemiosmotic coupling, and heat production by uncoupling proteins, (R-CFA-163200)	84	34	10.5	+	3.24	8.7e-11	6.98e-09	1145
11.; 4.; 3.	6; 3; 5	Respiratory electron transport (R-CFA-611105)	69	26	8.62	+	3.02	8.26e-08	6.02e-06	1145
11.; 4.; 3.	6; 3; 5	AUF1 (hnRNP D0) binds and destabilizes mRNA (R-CFA-450408)	49	16	6.12	+	2.61	0.000189	0.0108	1145
11.; 4.; 3.	6; 3; 5	GSK3B and BTRC:CUL1-mediated-degradation of NFE2L2 (R-CFA-9762114)	46	14	5.75	+	2.44	0.00104	0.0477	1145
11.; 4.; 3.	6; 3; 5	The citric acid (TCA) cycle and respiratory electron transport (R-CFA-1428517)	125	36	15.62	+	2.3	8.46e-07	5.9e-05	1145
11.; 4.; 3.	6; 3; 5	Metabolism of RNA (R-CFA-8953854)	499	130	62.36	+	2.08	2.12e-17	1.89e-15	1145
11.; 4.; 3.	6; 3; 5	Metabolism of proteins (R-CFA-392499)	1036	211	129.47	+	1.63	2.04e-14	1.72e-12	1145
11.; 4.; 3.	6; 3; 5	Cellular responses to stress (R-CFA-2262752)	369	67	46.11	+	1.45	0.00128	0.0512	1145
11.; 4.; 3.	6; 3; 5	Cellular responses to stimuli (R-CFA-8953897)	369	67	46.11	+	1.45	0.00128	0.0499	1145
11.; 4.; 3.	6; 3; 5	Immune System (R-CFA-168256)	1118	106	139.72	-	0.76	0.00101	0.0477	1145
11.; 4.; 3.	6; 3; 5	Signaling by Rho GTPases, Miro GTPases and RHOBTB3 (R-CFA-9716542)	436	33	54.49	-	0.61	0.00104	0.0464	1145
11.; 4.; 3.	6; 3; 5	Signaling by Rho GTPases (R-CFA-194315)	428	30	53.49	-	0.56	0.000228	0.0122	1145
11.; 4.; 3.	6; 3; 5	Hemostasis (R-CFA-109582)	325	15	40.62	-	0.37	1.38e-06	9.26e-05	1145
11.; 4.; 3.	6; 3; 5	Platelet activation, signaling and aggregation (R-CFA-76002)	161	5	20.12	-	0.25	5.39e-05	0.00346	1145
11.; 4.; 3.	6; 3; 5	Cell surface interactions at the vascular wall (R-CFA-202733)	75	0	9.37	-	< 0,01	6.83e-05	0.00422	1145

## Sheet: Sheet S3
Most specific significant reactome pathways
Order in significance	Module cluster	Reactome pathways	Reactome ID	Reference list (observed)	Target (observed)	Target (expected)	Over/underrepresented	Fold enrichment	raw p-value	FDR corrected p-value	Gene count
5.; 2.; 1.	2; 9; 12	Phosphorylation of proteins involved in G1/S transition by active Cyclin E:Cdk2 complexes (R-CFA-69200)	R-CFA-69200	3	3	0.33	+	9.04	0.00135	0.0329	1014
5.; 2.; 1.	2; 9; 12	Unwinding of DNA (R-CFA-176974)	R-CFA-176974	3	3	0.33	+	9.04	0.00135	0.0324	1014
11.; 4.; 3.	6; 3; 5	Eukaryotic Translation Elongation (R-CFA-156842)	R-CFA-156842	4	4	0.5	+	8	0.000243	0.0126	1145
11.; 4.; 3.	6; 3; 5	SRP-dependent cotranslational protein targeting to membrane (R-CFA-1799339)	R-CFA-1799339	75	70	9.37	+	7.47	8.41e-58	1.35e-54	1145
11.; 4.; 3.	6; 3; 5	Nonsense Mediated Decay (NMD) independent of the Exon Junction Complex (EJC) (R-CFA-975956)	R-CFA-975956	77	71	9.62	+	7.38	1.21e-57	9.68e-55	1145
5.; 2.; 1.	2; 9; 12	POLB-Dependent Long Patch Base Excision Repair (R-CFA-110362)	R-CFA-110362	5	4	0.55	+	7.23	0.00068	0.021	1014
11.; 4.; 3.	6; 3; 5	Formation of a pool of free 40S subunits (R-CFA-72689)	R-CFA-72689	83	73	10.37	+	7.04	1.05e-55	5.63e-53	1145
11.; 4.; 3.	6; 3; 5	Erythrocytes take up oxygen and release carbon dioxide (R-CFA-1247673)	R-CFA-1247673	6	5	0.75	+	6.67	0.000163	0.00967	1145
5.; 2.; 1.	2; 9; 12	Translocation of ZAP-70 to Immunological synapse (R-CFA-202430)	R-CFA-202430	11	8	1.22	+	6.57	2.66e-06	0.000712	1014
11.; 4.; 3.	6; 3; 5	L13a-mediated translational silencing of Ceruloplasmin expression (R-CFA-156827)	R-CFA-156827	93	75	11.62	+	6.45	1.63e-51	6.55e-49	1145
11.; 4.; 3.	6; 3; 5	GTP hydrolysis and joining of the 60S ribosomal subunit (R-CFA-72706)	R-CFA-72706	94	75	11.75	+	6.38	7.14e-51	2.29e-48	1145
5.; 2.; 1.	2; 9; 12	Purine ribonucleoside monophosphate biosynthesis (R-CFA-73817)	R-CFA-73817	10	7	1.11	+	6.32	1.77e-05	0.00178	1014
11.; 4.; 3.	6; 3; 5	Nonsense Mediated Decay (NMD) enhanced by the Exon Junction Complex (EJC) (R-CFA-975957)	R-CFA-975957	94	73	11.75	+	6.21	5.28e-48	1.06e-45	1145
11.; 4.; 3.	6; 3; 5	Formation of the ternary complex, and subsequently, the 43S complex (R-CFA-72695)	R-CFA-72695	43	32	5.37	+	5.95	1.23e-20	1.41e-18	1145
11.; 4.; 3.	6; 3; 5	Ribosomal scanning and start codon recognition (R-CFA-72702)	R-CFA-72702	50	34	6.25	+	5.44	8.35e-20	8.93e-18	1145
11.; 4.; 3.	6; 3; 5	Translation initiation complex formation (R-CFA-72649)	R-CFA-72649	50	34	6.25	+	5.44	8.35e-20	8.37e-18	1145
5.; 2.; 1.	2; 9; 12	Removal of the Flap Intermediate (R-CFA-69166)	R-CFA-69166	10	6	1.11	+	5.42	0.000257	0.0106	1014
8.; 10.	1; 11	Signal regulatory protein family interactions (R-CFA-391160)	R-CFA-391160	8	6	1.12	+	5.36	0.000161	0.0118	1282
5.; 2.; 1.	2; 9; 12	Activation of the pre-replicative complex (R-CFA-68962)	R-CFA-68962	26	15	2.88	+	5.21	9.85e-09	5.27e-06	1014
5.; 2.; 1.	2; 9; 12	Phosphorylation of CD3 and TCR zeta chains (R-CFA-202427)	R-CFA-202427	14	8	1.55	+	5.16	3.57e-05	0.00249	1014
5.; 2.; 1.	2; 9; 12	PD-1 signaling (R-CFA-389948)	R-CFA-389948	14	8	1.55	+	5.16	3.57e-05	0.00239	1014
11.; 4.; 3.	6; 3; 5	Erythrocytes take up carbon dioxide and release oxygen (R-CFA-1237044)	R-CFA-1237044	8	5	1	+	5	0.00122	0.0516	1145
5.; 2.; 1.	2; 9; 12	Generation of second messenger molecules (R-CFA-202433)	R-CFA-202433	21	11	2.32	+	4.73	3.57e-06	0.000716	1014
11.; 4.; 3.	6; 3; 5	Heme biosynthesis (R-CFA-189451)	R-CFA-189451	12	7	1.5	+	4.67	0.000209	0.0116	1145
8.; 10.	1; 11	Activation of G protein gated Potassium channels (R-CFA-1296041)	R-CFA-1296041	11	7	1.54	+	4.55	0.000204	0.0131	1282
8.; 10.	1; 11	Inhibition of voltage gated Ca2+ channels via Gbeta/gamma subunits (R-CFA-997272)	R-CFA-997272	11	7	1.54	+	4.55	0.000204	0.0126	1282
5.; 2.; 1.	2; 9; 12	Postmitotic nuclear pore complex (NPC) reformation (R-CFA-9615933)	R-CFA-9615933	19	9	2.1	+	4.28	7.92e-05	0.0041	1014
5.; 2.; 1.	2; 9; 12	Metabolism of folate and pterines (R-CFA-196757)	R-CFA-196757	13	6	1.44	+	4.17	0.00156	0.0358	1014
8.; 10.	1; 11	RHO GTPases Activate NADPH Oxidases (R-CFA-5668599)	R-CFA-5668599	16	9	2.24	+	4.02	9.04e-05	0.00907	1282
11.; 4.; 3.	6; 3; 5	Formation of ATP by chemiosmotic coupling (R-CFA-163210)	R-CFA-163210	14	7	1.75	+	4	0.000722	0.0362	1145
11.; 4.; 3.	6; 3; 5	Cristae formation (R-CFA-8949613)	R-CFA-8949613	14	7	1.75	+	4	0.000722	0.0351	1145
5.; 2.; 1.	2; 9; 12	Condensation of Prophase Chromosomes (R-CFA-2299718)	R-CFA-2299718	16	7	1.77	+	3.95	0.000925	0.0247	1014
8.; 10.	1; 11	ROS and RNS production in phagocytes (R-CFA-1222556)	R-CFA-1222556	22	12	3.08	+	3.9	8.89e-06	0.00204	1282
8.; 10.	1; 11	Pentose phosphate pathway (R-CFA-71336)	R-CFA-71336	13	7	1.82	+	3.85	0.000819	0.032	1282
11.; 4.; 3.	6; 3; 5	Major pathway of rRNA processing in the nucleolus and cytosol (R-CFA-6791226)	R-CFA-6791226	128	61	16	+	3.81	9.31e-23	1.15e-20	1145
5.; 2.; 1.	2; 9; 12	Activation of ATR in response to replication stress (R-CFA-176187)	R-CFA-176187	29	12	3.21	+	3.74	2.73e-05	0.00219	1014
8.; 10.	1; 11	Insulin receptor recycling (R-CFA-77387)	R-CFA-77387	20	10	2.8	+	3.57	0.000135	0.0103	1282
5.; 2.; 1.	2; 9; 12	PCNA-Dependent Long Patch Base Excision Repair (R-CFA-5651801)	R-CFA-5651801	18	7	1.99	+	3.51	0.00211	0.0434	1014
11.; 4.; 3.	6; 3; 5	Complex I biogenesis (R-CFA-6799198)	R-CFA-6799198	48	21	6	+	3.5	7.1e-08	5.43e-06	1145
5.; 2.; 1.	2; 9; 12	Nuclear Pore Complex (NPC) Disassembly (R-CFA-3301854)	R-CFA-3301854	31	12	3.43	+	3.5	6.01e-05	0.00344	1014
5.; 2.; 1.	2; 9; 12	Citric acid cycle (TCA cycle) (R-CFA-71403)	R-CFA-71403	21	8	2.32	+	3.44	0.00119	0.0293	1014
5.; 2.; 1.	2; 9; 12	Transport of the SLBP Dependant Mature mRNA (R-CFA-159230)	R-CFA-159230	32	12	3.54	+	3.39	8.65e-05	0.00434	1014
5.; 2.; 1.	2; 9; 12	Telomere C-strand (Lagging Strand) Synthesis (R-CFA-174417)	R-CFA-174417	24	9	2.66	+	3.39	0.000671	0.0211	1014
5.; 2.; 1.	2; 9; 12	Regulation of Glucokinase by Glucokinase Regulatory Protein (R-CFA-170822)	R-CFA-170822	27	10	2.99	+	3.35	0.00038	0.0133	1014
5.; 2.; 1.	2; 9; 12	Kinesins (R-CFA-983189)	R-CFA-983189	22	8	2.43	+	3.29	0.00169	0.0376	1014
5.; 2.; 1.	2; 9; 12	Transport of the SLBP independent Mature mRNA (R-CFA-159227)	R-CFA-159227	31	11	3.43	+	3.21	0.000301	0.0118	1014
8.; 10.	1; 11	EPHB-mediated forward signaling (R-CFA-3928662)	R-CFA-3928662	25	11	3.5	+	3.14	0.00026	0.0155	1282
8.; 10.	1; 11	Transferrin endocytosis and recycling (R-CFA-917977)	R-CFA-917977	21	9	2.94	+	3.06	0.0012	0.0378	1282
8.; 10.	1; 11	RHO GTPases Activate WASPs and WAVEs (R-CFA-5663213)	R-CFA-5663213	27	11	3.78	+	2.91	0.000583	0.0267	1282
8.; 10.	1; 11	GPVI-mediated activation cascade (R-CFA-114604)	R-CFA-114604	29	11	4.06	+	2.71	0.00118	0.038	1282
11.; 4.; 3.	6; 3; 5	AUF1 (hnRNP D0) binds and destabilizes mRNA (R-CFA-450408)	R-CFA-450408	49	16	6.12	+	2.61	0.000189	0.0108	1145
5.; 2.; 1.	2; 9; 12	Resolution of Sister Chromatid Cohesion (R-CFA-2500257)	R-CFA-2500257	77	22	8.52	+	2.58	1.91e-05	0.00181	1014
11.; 4.; 3.	6; 3; 5	GSK3B and BTRC:CUL1-mediated-degradation of NFE2L2 (R-CFA-9762114)	R-CFA-9762114	46	14	5.75	+	2.44	0.00104	0.0477	1145
8.; 10.	1; 11	VEGFA-VEGFR2 Pathway (R-CFA-4420097)	R-CFA-4420097	59	20	8.26	+	2.42	8.63e-05	0.00923	1282
5.; 2.; 1.	2; 9; 12	RHO GTPases Activate Formins (R-CFA-5663220)	R-CFA-5663220	89	23	9.85	+	2.34	9.95e-05	0.00484	1014
8.; 10.	1; 11	G alpha (12/13) signalling events (R-CFA-416482)	R-CFA-416482	43	14	6.02	+	2.33	0.00152	0.0453	1282
5.; 2.; 1.	2; 9; 12	Immunoregulatory interactions between a Lymphoid and a non-Lymphoid cell (R-CFA-198933)	R-CFA-198933	65	16	7.19	+	2.22	0.00201	0.0431	1014
8.; 10.	1; 11	Fcgamma receptor (FCGR) dependent phagocytosis (R-CFA-2029480)	R-CFA-2029480	68	21	9.51	+	2.21	0.000293	0.0162	1282
8.; 10.	1; 11	Negative regulation of the PI3K/AKT network (R-CFA-199418)	R-CFA-199418	61	18	8.54	+	2.11	0.00136	0.0421	1282
5.; 2.; 1.	2; 9; 12	Major pathway of rRNA processing in the nucleolus and cytosol (R-CFA-6791226)	R-CFA-6791226	128	28	14.17	+	1.98	0.000328	0.0117	1014
5.; 2.; 1.	2; 9; 12	Separation of Sister Chromatids (R-CFA-2467813)	R-CFA-2467813	135	27	14.94	+	1.81	0.00207	0.0432	1014
8.; 10.	1; 11	Neutrophil degranulation (R-CFA-6798695)	R-CFA-6798695	372	90	52.05	+	1.73	6.98e-08	3.74e-05	1282
8.; 10.	1; 11	RHO GTPase Effectors (R-CFA-195258)	R-CFA-195258	166	39	23.23	+	1.68	0.000934	0.0333	1282
8.; 10.	1; 11	Cytokine Signaling in Immune system (R-CFA-1280215)	R-CFA-1280215	322	66	45.06	+	1.46	0.00103	0.0346	1282
5.; 2.; 1.	2; 9; 12	Unclassified (UNCLASSIFIED)	UNCLASSIFIED	4286	421	474.35	-	0.89	0.0004	0.0131	1014
11.; 4.; 3.	6; 3; 5	Signaling by Rho GTPases (R-CFA-194315)	R-CFA-194315	428	30	53.49	-	0.56	0.000228	0.0122	1145
8.; 10.	1; 11	mRNA Splicing - Major Pathway (R-CFA-72163)	R-CFA-72163	164	9	22.95	-	0.39	0.000863	0.0315	1282
5.; 2.; 1.	2; 9; 12	Phospholipid metabolism (R-CFA-1483257)	R-CFA-1483257	131	4	14.5	-	0.28	0.00171	0.0375	1014
11.; 4.; 3.	6; 3; 5	Platelet activation, signaling and aggregation (R-CFA-76002)	R-CFA-76002	161	5	20.12	-	0.25	5.39e-05	0.00346	1145
8.; 10.	1; 11	Nonsense Mediated Decay (NMD) enhanced by the Exon Junction Complex (EJC) (R-CFA-975957)	R-CFA-975957	94	3	13.15	-	0.23	0.000843	0.0322	1282
5.; 2.; 1.	2; 9; 12	Toll Like Receptor 4 (TLR4) Cascade (R-CFA-166016)	R-CFA-166016	97	2	10.74	-	0.19	0.00168	0.038	1014
8.; 10.	1; 11	Respiratory electron transport, ATP synthesis by chemiosmotic coupling, and heat production by uncoupling proteins, (R-CFA-163200)	R-CFA-163200	84	2	11.75	-	0.17	0.000687	0.029	1282
8.; 10.	1; 11	GTP hydrolysis and joining of the 60S ribosomal subunit (R-CFA-72706)	R-CFA-72706	94	0	13.15	-	< 0,01	1.3e-06	0.000418	1282
8.; 10.	1; 11	L13a-mediated translational silencing of Ceruloplasmin expression (R-CFA-156827)	R-CFA-156827	93	0	13.01	-	< 0,01	1.25e-06	0.000502	1282
8.; 10.	1; 11	Formation of a pool of free 40S subunits (R-CFA-72689)	R-CFA-72689	83	0	11.61	-	< 0,01	7.42e-06	0.00199	1282
8.; 10.	1; 11	Nonsense Mediated Decay (NMD) independent of the Exon Junction Complex (EJC) (R-CFA-975956)	R-CFA-975956	77	0	10.77	-	< 0,01	1.72e-05	0.00344	1282
8.; 10.	1; 11	SRP-dependent cotranslational protein targeting to membrane (R-CFA-1799339)	R-CFA-1799339	75	0	10.49	-	< 0,01	2.8e-05	0.005	1282
5.; 2.; 1.	2; 9; 12	GTP hydrolysis and joining of the 60S ribosomal subunit (R-CFA-72706)	R-CFA-72706	94	0	10.4	-	< 0,01	3.61e-05	0.00232	1014
5.; 2.; 1.	2; 9; 12	L13a-mediated translational silencing of Ceruloplasmin expression (R-CFA-156827)	R-CFA-156827	93	0	10.29	-	< 0,01	3.43e-05	0.0025	1014
11.; 4.; 3.	6; 3; 5	Cell surface interactions at the vascular wall (R-CFA-202733)	R-CFA-202733	75	0	9.37	-	< 0,01	6.83e-05	0.00422	1145
5.; 2.; 1.	2; 9; 12	Formation of a pool of free 40S subunits (R-CFA-72689)	R-CFA-72689	83	0	9.19	-	< 0,01	0.000124	0.00587	1014
8.; 10.	1; 11	Ribosomal scanning and start codon recognition (R-CFA-72702)	R-CFA-72702	50	0	7	-	< 0,01	0.000799	0.0329	1282
8.; 10.	1; 11	Translation initiation complex formation (R-CFA-72649)	R-CFA-72649	50	0	7	-	< 0,01	0.000799	0.032	1282
