# Supplementary material for: Dog Domestication Strongly Relied on Translation Regulation According to Differential Gene Expression Analysis
Source: Animals (Basel). 2024 Sep 12;14(18):2655. doi: 10.3390/ani14182655 (PMC11428534; doi:10.3390/ani14182655)
Supplement: Supplementary file 1 [file animals-14-02655-s001.zip › titles_20240827.txt]

SM
Supplementary methods, figures and tables.

Supplementary data S1
Gene ontology results.
The complete result table of the gene ontology analysis. The statistically significantly differentially expressed genes between dogs and wolves - as "target genes" - were compared to the complete set of expressed genes in either dog or wolf blood - as "background genes".
	sheet S1: All significant GO terms from the PantherDB Slim database.
	sheet S2: The most specific, significant child GO terms from the PantherDB Slim database.

Supplementary data S2
Gene ontology results of the 500 most expressed genes from wolves and dogs separately.
The complete result table of the gene ontology analysis. The 500 most expressed genes (excl. haemogolobin related genes) from either dogs or wolves - as "target genes" - were compared to the complete set of expressed genes in either dog or wolf blood - as "background genes".


Supplementary data S3
Weighted gene correlation network analysis (WGCNA) output.
	sheet S1: WGCNA module summary table.
	sheet S2: Reactome pathway analysis output (all).
	sheet S3: Reactome pathway analysis output (only most specific pathways).
